# Supplementary material for: The role of kinetic context in apparent biased agonism at GPCRs
Source: Nat Commun. 2016 Feb 24;7:10842. doi: 10.1038/ncomms10842 (PMC4770093; doi:10.1038/ncomms10842)
Supplement: Supplementary Data 1 — Excel file of raw data relating to the time course experiments shown in Figure 1. [file ncomms10842-s2.xlsx]

## Sheet: CAMYEL cAMP
	Inhibition of cAMP production measured using a CAMYEL BRET biosensor, Net BRET
	Dopamine			Ropinirole			Aripiprazole			Cariprazine			Bifeprunox			Pardoprunox			S-3PPP
time (mins)	n =1	n = 2	n = 3	n =1	n = 2	n = 3	n =1	n = 2	n = 3	n =1	n = 2	n = 3	n =1	n = 2	n = 3	n =1	n = 2	n = 3	n =1	n = 2	n = 3
0.383333	0.0237601	0.0265845	0.0195395	0.0273323	0.0111141	0.0147642	0.00881781	-0.00481661	-0.000302685	0.0196841	0.0156982	0.00243007	0.018578	0.0153086	0.00802212	0.0226288	0.0238406	0.00965913	0.0197889	0.0191837	0.0107499
0.75	0.0573061	0.063886	0.0601569	0.0599988	0.0512961	0.0528882	0.0175818	0.00895285	0.00916332	0.0255816	0.0324917	0.0228451	0.0450864	0.0451591	0.0286776	0.0338688	0.0577371	0.0332181	0.0217304	0.0471982	0.0313284
1.11667	0.0935617	0.095464	0.0885395	0.0760863	0.081972	0.0854166	0.0280243	0.0299614	0.0258638	0.0263001	0.0446842	0.0386586	0.05664	0.0708116	0.0503311	0.0533873	0.0771196	0.0571536	0.026074	0.0673582	0.0471084
1.48333	0.121903	0.125703	0.113592	0.117597	0.109629	0.112587	0.0321721	0.0471672	0.0349897	0.0347759	0.0573765	0.0442154	0.0778843	0.0973179	0.0661409	0.0689006	0.0936284	0.0710215	0.0440172	0.077025	0.0544652
1.85	0.146783	0.149532	0.141826	0.134774	0.131029	0.129747	0.0424931	0.0538167	0.0406302	0.0404344	0.069837	0.0537744	0.0869447	0.116858	0.0827884	0.0828001	0.103371	0.0849074	0.0512877	0.085373	0.0655602
2.21667	0.157435	0.165049	0.155062	0.138994	0.147239	0.143163	0.0453646	0.0608077	0.0589341	0.0434399	0.0690255	0.0592694	0.0891393	0.121062	0.0931804	0.0931181	0.11186	0.0946169	0.0546517	0.084658	0.0732547
2.58333	0.178355	0.172648	0.170073	0.163302	0.157783	0.154692	0.0563171	0.0636582	0.0566872	0.0531769	0.0609495	0.0591149	0.102973	0.131679	0.0942074	0.0984791	0.10937	0.098401	0.0587862	0.081303	0.0701107
2.95	0.180807	0.188322	0.17153	0.17077	0.168149	0.157014	0.0647166	0.0754442	0.0592971	0.0552999	0.073569	0.0518549	0.11127	0.135065	0.0963969	0.104377	0.129111	0.094896	0.0587632	0.091068	0.0617017
3.31667	0.196924	0.194502	0.189616	0.165943	0.181182	0.171367	0.0624588	0.0795759	0.0677704	0.0552611	0.0728982	0.0640061	0.110918	0.141628	0.116635	0.107248	0.124758	0.112456	0.0592579	0.0871952	0.0731699
3.68333	0.20004	0.199585	0.197681	0.181136	0.178924	0.180487	0.0698821	0.0753437	0.0685731	0.0587224	0.070285	0.0665579	0.114065	0.142958	0.112405	0.114437	0.12133	0.11353	0.0600467	0.0832675	0.0753412
4.05	0.212475	0.208086	0.206836	0.190988	0.193719	0.185339	0.0738697	0.0840269	0.0708663	0.0719781	0.0806947	0.0658286	0.123093	0.156321	0.116248	0.12213	0.138185	0.117228	0.0810779	0.0889057	0.0766619
4.41667	0.22001	0.216888	0.202043	0.197851	0.199566	0.185009	0.0747163	0.0881679	0.0709128	0.0717457	0.0797742	0.0674771	0.125491	0.161105	0.115968	0.117641	0.136878	0.11401	0.072909	0.0885873	0.0767129
4.78333	0.231446	0.220961	0.216805	0.203063	0.201059	0.189878	0.0750429	0.0804596	0.073401	0.0766157	0.0789639	0.0671788	0.130602	0.161732	0.122885	0.132305	0.135967	0.110912	0.0820657	0.0906789	0.0759756
5.15	0.2329	0.218656	0.213682	0.213303	0.193444	0.192289	0.0879056	0.0839647	0.0705007	0.0885324	0.0846605	0.0634884	0.149178	0.160373	0.117853	0.136469	0.138948	0.117116	0.0879962	0.0887696	0.0751652
5.51667	0.2289	0.221178	0.216819	0.20204	0.198789	0.187344	0.0846209	0.0775145	0.066997	0.0709957	0.0788058	0.0590437	0.135009	0.1611	0.119332	0.130095	0.139451	0.115966	0.080231	0.0868034	0.077791
5.88333	0.241349	0.216085	0.222239	0.214026	0.199733	0.200214	0.0810756	0.0750742	0.0710522	0.0843689	0.0779645	0.0668674	0.140077	0.159456	0.122963	0.141161	0.129743	0.121258	0.0824103	0.0856191	0.0822907
6.25	0.228465	0.221438	0.225203	0.213815	0.204027	0.192579	0.0818951	0.0730997	0.0781327	0.0729754	0.075816	0.0658159	0.129817	0.153855	0.122158	0.133904	0.132416	0.11961	0.0777047	0.080785	0.0783257
6.61667	0.235844	0.223176	0.228148	0.21127	0.197238	0.19227	0.0819568	0.0687934	0.0684944	0.0733461	0.0724202	0.0604056	0.136513	0.159403	0.121499	0.124502	0.137394	0.112987	0.0778565	0.0818752	0.0776284
6.98333	0.242897	0.220434	0.226266	0.203182	0.201169	0.193695	0.0797961	0.0707017	0.0717606	0.0770629	0.070246	0.0635904	0.136491	0.158636	0.122498	0.137772	0.130188	0.114741	0.0846347	0.0815465	0.0805807
7.35	0.246666	0.220353	0.227802	0.214086	0.196272	0.194512	0.0755047	0.0706184	0.0681419	0.0757846	0.0719102	0.0607676	0.138238	0.157476	0.119491	0.141784	0.129083	0.112321	0.0824344	0.0774253	0.0735449
7.71667	0.240533	0.220161	0.235705	0.21036	0.201094	0.195636	0.0720736	0.0732782	0.0760427	0.0721474	0.0716615	0.0658964	0.135828	0.158503	0.118883	0.139431	0.136579	0.123257	0.0815158	0.0852025	0.0822377
8.08333	0.237686	0.237015	0.233051	0.20989	0.214897	0.193052	0.0760875	0.0755441	0.0713385	0.0774517	0.0770504	0.0600808	0.141527	0.163556	0.11905	0.144292	0.13782	0.116625	0.0881142	0.085832	0.0763801
8.45	0.243071	0.230323	0.232728	0.2126	0.207187	0.188476	0.0804855	0.0705611	0.0616685	0.0733277	0.0748074	0.0587797	0.138651	0.160006	0.114254	0.140789	0.137065	0.11266	0.0838606	0.0875265	0.0717089
8.81667	0.253829	0.227969	0.233278	0.218877	0.20833	0.198986	0.0810241	0.0723782	0.0762041	0.0801839	0.07877	0.0711264	0.148278	0.162237	0.121303	0.143994	0.143514	0.123124	0.0907568	0.0812795	0.0839782
9.18333	0.246434	0.229865	0.226208	0.220702	0.210499	0.194321	0.0756939	0.0827705	0.0611064	0.0825722	0.0767888	0.0575707	0.141496	0.164485	0.113595	0.148156	0.143676	0.112428	0.0886461	0.0860299	0.0734815
9.55	0.250487	0.223712	0.242514	0.211961	0.20542	0.207861	0.0765996	0.0717497	0.0732446	0.0757674	0.071331	0.0672194	0.136077	0.15712	0.121965	0.147199	0.142166	0.122537	0.0829247	0.083701	0.0815892
9.91667	0.250005	0.22044	0.240655	0.214872	0.204892	0.2075	0.0784224	0.071486	0.0706665	0.0764657	0.0706373	0.0656632	0.136808	0.153696	0.121184	0.150271	0.139133	0.124751	0.0919785	0.0787284	0.082227
10.2833	0.247293	0.22548	0.233491	0.215184	0.211111	0.202879	0.0784531	0.0739512	0.0679332	0.0754759	0.0714625	0.0615999	0.14326	0.155792	0.118453	0.141777	0.143451	0.120705	0.0894223	0.08142	0.0812622
10.65	0.252032	0.227941	0.24009	0.227896	0.216323	0.203756	0.08058	0.0784911	0.0732816	0.0774558	0.0756869	0.0700798	0.141798	0.158211	0.122199	0.143369	0.146436	0.124355	0.0944672	0.0847744	0.0865081
11.0167	0.245916	0.218082	0.240703	0.215685	0.203222	0.20524	0.0753013	0.0761279	0.0743614	0.0805281	0.0731367	0.06616	0.135593	0.144368	0.126571	0.145854	0.141238	0.126326	0.0940569	0.0744957	0.0865343
11.3833	0.243422	0.215289	0.239008	0.220534	0.204107	0.203377	0.0856579	0.0734985	0.079572	0.0901862	0.0685653	0.0682532	0.13944	0.145029	0.125147	0.150765	0.13739	0.126286	0.0995211	0.0797958	0.089632
11.75	0.249652	0.216727	0.227951	0.225438	0.208478	0.198261	0.0789073	0.0769998	0.0676519	0.0853947	0.0721427	0.0678186	0.147051	0.152921	0.115123	0.147567	0.146935	0.120657	0.097966	0.0918307	0.0830974
12.1167	0.25379	0.215602	0.239246	0.221699	0.206576	0.200638	0.0827921	0.0769462	0.0742436	0.0906019	0.0748345	0.0707554	0.147982	0.147117	0.122239	0.14543	0.145706	0.126474	0.0994992	0.0877515	0.0920962
12.4833	0.246925	0.214242	0.244236	0.232423	0.204753	0.207418	0.0788869	0.0759255	0.078491	0.0789527	0.0741488	0.0748137	0.145602	0.141457	0.131984	0.140015	0.142051	0.131502	0.0876725	0.0848893	0.0974645
12.85	0.244469	0.21079	0.224405	0.228098	0.21125	0.200823	0.0787938	0.0798718	0.0710743	0.0740331	0.0740047	0.0659691	0.132311	0.143215	0.119984	0.141277	0.1515	0.121939	0.095461	0.0926427	0.0875613
13.2167	0.260607	0.212369	0.239221	0.227078	0.21252	0.208323	0.0777846	0.0798067	0.0780522	0.0883234	0.069778	0.0710984	0.139993	0.138088	0.127571	0.141811	0.14525	0.133744	0.0959722	0.0887991	0.100859
13.5833	0.252378	0.213116	0.234804	0.221123	0.207999	0.205864	0.0922147	0.0855934	0.0753439	0.0867836	0.0749837	0.0667751	0.142672	0.142378	0.128648	0.151355	0.1571	0.131464	0.0969754	0.0919782	0.0937889
13.95	0.23799	0.212571	0.230262	0.220887	0.204235	0.207962	0.0772834	0.0748965	0.081248	0.0809977	0.0739893	0.0705862	0.134681	0.137714	0.128655	0.150113	0.151658	0.135707	0.0926861	0.0922234	0.0998015
14.3167	0.246432	0.213754	0.237183	0.23195	0.205461	0.212126	0.0850544	0.0787565	0.0865225	0.0856772	0.0714178	0.0760637	0.142806	0.135647	0.131968	0.152227	0.145016	0.138071	0.101557	0.0900034	0.100077
14.6833	0.250847	0.212393	0.231104	0.217288	0.207633	0.207514	0.0768749	0.0823925	0.0795436	0.0849592	0.0732364	0.0699687	0.13905	0.142619	0.129116	0.144243	0.147861	0.132546	0.0968916	0.0890534	0.100273
15.05	0.244389	0.20636	0.234783	0.226952	0.203857	0.210116	0.0823971	0.0842872	0.0800576	0.0901319	0.0739475	0.0733919	0.143587	0.136256	0.132588	0.154824	0.14377	0.135184	0.0993152	0.0904681	0.0994622
15.4167	0.24339	0.198549	0.232513	0.217442	0.200794	0.199108	0.0854226	0.0689482	0.0789342	0.0867909	0.0610335	0.0658024	0.137462	0.126319	0.126404	0.149396	0.136653	0.130076	0.0968327	0.0769195	0.0993637
15.7833	0.245548	0.204527	0.224625	0.227847	0.211	0.203075	0.0822261	0.0821862	0.0819242	0.0831129	0.074216	0.0634729	0.142207	0.131432	0.127387	0.146409	0.144863	0.131426	0.103349	0.0839986	0.0981412
16.15	0.241044	0.200463	0.22712	0.233762	0.202859	0.200681	0.0849213	0.0823759	0.0769218	0.0862296	0.0694667	0.0595705	0.139886	0.132318	0.12832	0.14862	0.141201	0.124254	0.104066	0.0854058	0.0972864
16.5167	0.242698	0.199927	0.226871	0.212024	0.207478	0.199551	0.0806926	0.0801832	0.0783277	0.0786924	0.06903	0.0646509	0.133458	0.124573	0.128938	0.14355	0.142071	0.127542	0.0971103	0.087132	0.0985572
16.8833	0.240208	0.191027	0.226179	0.221269	0.195159	0.197791	0.0808613	0.0746644	0.0815548	0.0839006	0.0686607	0.0634576	0.13551	0.127599	0.128188	0.145625	0.139184	0.124142	0.103627	0.0791037	0.0988534
17.25	0.233517	0.192525	0.215103	0.218841	0.200736	0.188914	0.0813481	0.0743687	0.0700357	0.0738804	0.0734775	0.0552714	0.126231	0.121685	0.115954	0.133676	0.139354	0.118235	0.0939842	0.081437	0.0913862
17.6167	0.244866	0.199544	0.21998	0.209268	0.190523	0.195561	0.0768223	0.0726809	0.0703158	0.0699421	0.0614962	0.0599766	0.118254	0.117212	0.117946	0.144174	0.135378	0.127064	0.0962905	0.0767502	0.0939569
17.9833	0.229049	0.200056	0.214674	0.211178	0.198235	0.187147	0.0722529	0.080433	0.0705395	0.0758157	0.0696738	0.0581377	0.118993	0.121439	0.121403	0.132286	0.143691	0.124992	0.0859221	0.0802814	0.088652
18.35	0.238591	0.200853	0.224462	0.204505	0.202254	0.195398	0.078225	0.0833666	0.0751315	0.0740468	0.0672004	0.0634038	0.121362	0.124802	0.118865	0.136325	0.137331	0.129851	0.0876452	0.0827764	0.0899956
18.7167	0.234937	0.190706	0.228766	0.205846	0.20268	0.197265	0.0762065	0.0797265	0.0843541	0.0738633	0.0582744	0.0718608	0.121346	0.112947	0.127393	0.1394	0.129253	0.134747	0.0890082	0.0725784	0.107364
19.0833	0.236289	0.189549	0.21348	0.204108	0.193445	0.184313	0.0787875	0.0799091	0.0736841	0.0718033	0.0593039	0.0529288	0.12631	0.116112	0.109188	0.139857	0.138557	0.118805	0.0875261	0.0786159	0.0869161
19.45	0.231734	0.19556	0.213945	0.206536	0.195075	0.189567	0.0816599	0.084032	0.0761825	0.0656007	0.0637313	0.0605187	0.11957	0.119593	0.115457	0.13401	0.135303	0.124017	0.0856766	0.0724548	0.0980895
19.8167	0.242984	0.186733	0.214512	0.222784	0.188101	0.182121	0.0883861	0.0701151	0.0705452	0.0857114	0.0511275	0.0577569	0.125585	0.102471	0.108928	0.137791	0.121002	0.111547	0.0992148	0.0703435	0.0840677
20.1833	0.228513	0.187988	0.223541	0.196713	0.192372	0.191156	0.0730534	0.078248	0.0750095	0.0702342	0.0640648	0.0590652	0.123449	0.115244	0.125257	0.124988	0.135285	0.127543	0.0884346	0.0725689	0.10282
20.55	0.232121	0.165792	0.209676	0.212856	0.176745	0.178944	0.0730953	0.0614584	0.0634084	0.0709961	0.0432267	0.0473516	0.112143	0.0992916	0.106753	0.126492	0.119322	0.109294	0.0908019	0.0602482	0.0814214
20.9167	0.220167	0.176927	0.207328	0.188987	0.187412	0.184494	0.0693094	0.0766445	0.068056	0.0640882	0.0537918	0.0539742	0.104353	0.101996	0.106236	0.124346	0.12114	0.11662	0.0801385	0.0679068	0.092625
21.2833	0.213958	0.17919	0.217271	0.204478	0.18472	0.178174	0.0761921	0.0749277	0.0747427	0.0700864	0.049283	0.0558569	0.116882	0.101637	0.110655	0.126503	0.123377	0.119381	0.0900528	0.0629465	0.0910127
21.65	0.225009	0.177178	0.205244	0.194993	0.179691	0.186255	0.0650003	0.0730273	0.0670899	0.0691836	0.0416022	0.0535776	0.114308	0.0951331	0.112046	0.121352	0.120434	0.116514	0.0957695	0.0622967	0.0942634
22.0167	0.225699	0.178568	0.203007	0.195623	0.184166	0.183485	0.0658661	0.0730272	0.0629937	0.0708784	0.05079	0.0500769	0.113607	0.0945699	0.112554	0.132897	0.118452	0.109295	0.0881602	0.058743	0.0795262
22.3833	0.21419	0.171769	0.203505	0.198926	0.176618	0.169376	0.0742563	0.0748254	0.0640489	0.0638076	0.0448642	0.0500211	0.112009	0.0916026	0.107594	0.127837	0.116457	0.106387	0.0789195	0.0625107	0.0814489
22.75	0.208868	0.188481	0.213978	0.196965	0.186937	0.181529	0.0676289	0.08445	0.0647185	0.0623422	0.0545873	0.0539942	0.0993176	0.0988273	0.11432	0.116368	0.127809	0.120241	0.0687566	0.0672088	0.0926645
23.1167	0.214231	0.177041	0.205661	0.186053	0.174232	0.180609	0.071137	0.075348	0.072173	0.0695912	0.0458348	0.0468022	0.108897	0.101128	0.106231	0.123256	0.116572	0.114621	0.0767065	0.0619248	0.087118
23.4833	0.218717	0.173074	0.20551	0.198157	0.173497	0.172133	0.0706066	0.0732082	0.0637711	0.0641289	0.04414	0.0432474	0.105725	0.0943625	0.100829	0.130396	0.10749	0.108257	0.0832308	0.053847	0.0809292
23.85	0.211405	0.171831	0.20177	0.191162	0.164851	0.173311	0.0677566	0.0713797	0.0590687	0.0617334	0.040955	0.0437289	0.100243	0.086603	0.105476	0.119833	0.106343	0.110405	0.0817857	0.0565006	0.0771287
24.2167	0.209654	0.169251	0.205421	0.201524	0.172237	0.171637	0.0617599	0.0750125	0.0587959	0.0626317	0.0435733	0.0449258	0.10305	0.0945232	0.111025	0.120297	0.112982	0.107408	0.0837326	0.0579754	0.084516
24.5833	0.218363	0.167562	0.200653	0.188246	0.16287	0.165706	0.0817598	0.0703949	0.0588528	0.0649081	0.0374767	0.0380276	0.115357	0.0873126	0.100556	0.123357	0.109304	0.104946	0.091958	0.0507647	0.0811719
24.95	0.213939	0.159075	0.192074	0.195719	0.170686	0.159442	0.0870795	0.0702721	0.0546091	0.0654554	0.0418764	0.0411503	0.105203	0.0866169	0.0931043	0.118372	0.111139	0.103214	0.0846437	0.0593039	0.0816486
25.3167	0.189213	0.170673	0.200091	0.184774	0.16654	0.173088	0.0601408	0.0730969	0.0685569	0.0540816	0.0414167	0.0495311	0.0882155	0.0756432	0.100116	0.109049	0.107421	0.109191	0.062332	0.0520383	0.0841284
25.6833	0.193445	0.165083	0.187603	0.182848	0.165092	0.161254	0.071861	0.0750366	0.0581579	0.0575232	0.0393759	0.0394953	0.0837506	0.0821093	0.0888463	0.113921	0.10659	0.101171	0.0702572	0.0493004	0.0711451
26.05	0.197985	0.158504	0.195874	0.177107	0.156259	0.176054	0.0722423	0.0724694	0.0611679	0.0525161	0.0313782	0.0484166	0.094185	0.0789721	0.100367	0.119006	0.101547	0.10379	0.070311	0.0460442	0.0796484
26.4167	0.208661	0.15485	0.194827	0.178061	0.151824	0.161978	0.0718958	0.0667349	0.0579949	0.0561581	0.0332102	0.0451906	0.0917865	0.0747266	0.100084	0.114898	0.0973386	0.102937	0.0754145	0.0461158	0.0888629
26.7833	0.196392	0.163521	0.188666	0.178757	0.161916	0.162311	0.0699443	0.0786629	0.0622428	0.0584621	0.0345857	0.0534061	0.095615	0.0779522	0.0940496	0.119294	0.105871	0.0988616	0.0776754	0.0509327	0.0784534
27.15	0.201928	0.152016	0.198128	0.181558	0.157619	0.159083	0.0759608	0.0648099	0.0540004	0.0533141	0.0280676	0.0416281	0.0940285	0.0709006	0.0912951	0.111618	0.0970731	0.0953897	0.079319	0.0430747	0.0827459
30	0.148	0.142	0.186	0.1425	0.1435	0.1705	0.029	0.058	0.071	0.041	0.066	0.059	0.116	0.09	0.129	0.107	0.077	0.129	0.096	0.044	0.071
45	0.156	0.144	0.173	0.1385	0.1525	0.158	0.021	0.049	0.049	0.035	0.066	0.036	0.099	0.096	0.128	0.092	0.091	0.118	0.045	0.025	0.058
60	0.143	0.14	0.166	0.116	0.145	0.133	-0.008	0.028	0.005	0.014	0.031	-0.011	0.071	0.07	0.08	0.057	0.066	0.082	0.02	0.005	-0.001
75	0.141	0.074	0.076	0.124	0.086	0.073	0.017	0.015	0.022	0.055	0.033	0.011	0.075	0.051	0.064	0.089	0.023	0.046	0.027	0.014	-0.006
90	0.132	0.128	0.126	0.1195	0.138	0.1205	0.006	0.034	0.048	0.025	0.055	0.033	0.074	0.075	0.106	0.085	0.073	0.088	0.018	0.03	0

## Sheet: pERK12
	alpahscreen assay to detect pERK1/2, counts
	Dopamine				Ropinirole				Aripiprazole				Cariprazine				Bifeprunox				Pardoprunox				S-3PPP
time (mins)	n=1	n=2	n=3	n=4	n=1	n=2	n=3	n=4	n=1	n=2	n=3	n=4	n=1	n=2	n=3	n=4	n=1	n=2	n=3	n=4	n=1	n=2	n=3	n=4	n=1	n=2	n=3	n=4
30	1.81603	1.32265	1.57981	1.37331	2.723	2.24201	2.28918	2.71286	0.398353	0.888978	0.969781	1.25347	0.308474	0.529058	2.16268	1.51835	5.21364	4.25286	12.6736	13.5438	3.05922	1.47444	3.41532	1.42761	1.33052	1.28674	2.06931	1.34001
20	4.62555	2.78407	3.38227	2.75072	4.73918	4.22924	3.49086	4.29101	0.537055	1.13738	0.314476	1.35771	0.717923	0.782259	1.53197	1.32866	7.81215	5.56078	13.1128	14.7468	2.97045	3.10304	2.73541	1.95316	2.29959	2.16214	3.00104	1.82305
15	6.94272	4.29081	3.77265	3.55083	7.05273	4.94809	2.96205	4.46874	0.982012	1.73323	0.80288	2.19079	1.00975	1.35493	1.72523	1.62942	10.0482	8.47739	14.6057	15.1817	4.49396	4.03115	2.99367	2.0971	3.50897	3.08467	2.81957	2.44286
10	18.0157	14.1741	9.7854	13.0139	21.5421	16.2572	11.748	11.8417	1.29825	3.67732	4.3482	6.50317	0.991999	3.12394	3.94237	4.32348	15.6263	16.6076	20.0466	28.1436	12.5176	12.8139	9.93498	7.3291	7.63338	9.48483	6.48852	6.6386
7.5	28.0112	23.0373	22.7518	22.771	28.0112	28.0112	22.6774	25.7734	0.848858	3.2508	5.4111	8.61706	0.881037	2.17458	4.80322	3.95864	10.9743	14.6771	27.1466	30.155	13.2699	16.7995	15.0808	9.98659	7.83755	8.66694	10.676	8.64401
5	26.6953	27.5014	28.0112	28.0112	22.2889	25.6765	28.0112	28.0112	0.0321789	1.36102	1.987	1.7986	-0.061029	0.845134	2.66514	1.76186	4.5054	10.1206	15.9095	15.3458	7.05939	11.4697	15.1985	7.64873	3.85088	5.66055	8.56546	5.85334
2.5	2.29959	1.92931	2.8333	2.38959	0.895462	1.9393	1.14898	2.26256	-0.100975	0.138179	-0.0491918	-0.586148	-0.136483	0.315509	-0.263527	-0.371683	0.0840121	0.32967	0.774658	-0.399879	0.183087	0.254792	0.449753	0.0143427	0.170955	0.383387	1.04152	-0.0348322
0	-0.0869428	0.255466	1.72468	0.0793968	0.225252	0.107828	1.12614	0.383645	0.0432751	0.0247604	1.15249	-0.0666465	-0.00554809	0.437861	1.08398	-0.0478488	-0.44546	0.310978	2.56491	0.0128167	0.135373	-0.080671	1.12087	0.0266364	-0.151417	-0.0830672	1.86345	0.051736

## Sheet: B-arrestin2
	Recruitment of Beta arrestin 2 to the D2R measured using a BRET assay, Net BRET
	Dopamine			Ropinirole			Aripiprazole			Cariprazine			Bifeprunox			Pardoprunox			S-3PPP
time (mins)	n =1	n = 2	n = 3	n =1	n = 2	n = 3	n =1	n = 2	n = 3	n =1	n = 2	n = 3	n =1	n = 2	n = 3	n =1	n = 2	n = 3	n =1	n = 2	n = 3
0.383333	0.00915134	0.0237463	0.00748339	0.0156741	0.0215066	0.000674188	0.00140259	0.00395032	0.000799209	-0.00144955	4.22671e-05	-0.00171798	-0.00339997	0.00302912	-0.00253998	0.000326812	0.00696354	-0.000773042	-0.00120655	0.00290974	-0.00169961
0.75	0.0260168	0.0316191	0.0135861	0.0228516	0.0248299	0.0110779	0.00227556	0.00425606	-0.000285037	0.00205946	-0.00119399	-0.000282742	0.00294253	0.00161736	0.00220627	0.00413832	0.00896778	0.00296822	0.00335294	0.00501999	0.00156813
1.11667	0.0259708	0.0378201	0.0185249	0.0196026	0.0267649	0.0118257	-0.00182894	0.00468958	0.00109121	-0.00225556	0.00260401	-0.000358485	-0.00327048	0.00421087	0.00172352	0.00231531	0.0102283	0.00388146	-0.000867575	-0.000763528	0.00410288
1.48333	0.0333323	0.0406126	0.0177091	0.0270256	0.0258939	0.00845896	0.00118357	0.000351086	0.00203946	0.00106695	-0.00241798	-0.00204773	0.00821155	0.00646588	-5.87255e-05	0.00841636	0.00681579	0.00333221	0.000829965	-0.000492006	0.00169265
1.85	0.0319994	0.0362001	0.0177679	0.0279011	0.0276829	0.00888818	0.00390109	0.000761576	0.00253922	0.00510094	0.00543351	0.000287518	0.0122656	0.00727437	-0.000931993	0.00999233	0.00941479	-0.000960037	0.00411597	0.00416099	-0.00171661
2.21667	0.0307033	0.0357643	0.0174856	0.0253371	0.0293846	0.00965694	0.00680208	0.00427683	0.00366096	0.000525445	0.00143676	-0.000186741	0.00677303	0.00935562	0.00122778	0.00607783	0.013294	-0.00289129	0.00317997	0.00356524	-0.000642359
2.58333	0.0303898	0.0330313	0.0151546	0.0219592	0.0295866	0.00824844	0.0071021	0.00206483	0.000766464	0.00284347	0.00148926	0.000591762	0.00966805	0.0101891	0.00610676	0.00783736	0.01007	-0.000479288	0.00403997	0.00326473	-0.00293038
2.95	0.0272588	0.0326546	0.0127642	0.0220752	0.0229479	0.00777895	0.00575355	0.00708457	0.000887968	0.00229144	0.00148051	-0.000377245	0.00832501	0.00959287	-5.62295e-05	0.00746682	0.0109958	0.000740208	-0.00176656	0.00449298	-0.00253537
3.31667	0.0299428	0.0332421	0.0112089	0.0235026	0.0272908	0.00820069	0.00283506	0.00418957	-0.00207679	0.00435242	0.00285199	-0.00269	0.00914901	0.0100999	-0.000494987	0.00455481	0.0110353	-0.000665039	0.00373092	0.00548147	-0.00105663
3.68333	0.0248468	0.0278031	0.0131787	0.0208206	0.0175634	0.00744644	0.00536305	0.00383509	0.00192396	0.00136343	0.00158151	0.00136127	0.00796151	0.00846136	0.00115226	0.00879583	0.00784379	-0.00179829	0.00260791	0.00316849	-0.000742868
4.05	0.0232781	0.0296248	0.0107864	0.0214849	0.0194791	0.00832719	0.00562984	0.00720132	0.00189573	0.0057877	0.00319126	-0.00154798	0.0123873	0.0109716	0.00418002	0.0067541	0.00674353	0.000544466	0.00362471	0.00391425	0.00184289
4.41667	0.0277663	0.0270608	0.0115774	0.0229077	0.0226366	0.00820019	0.00423408	0.00364832	-0.000174276	0.000364929	0.00305925	-0.001748	0.010309	0.00847962	0.000664525	0.00962433	0.00824403	0.00136896	0.00420794	0.00327673	-0.0019981
4.78333	0.0254118	0.0240598	0.0097914	0.0228241	0.0185261	0.00696569	0.00544557	0.00422031	0.00272072	0.00532845	0.000938736	-0.00191348	0.00928205	0.00643561	0.00122602	0.0109318	0.00619202	-0.00164104	0.00321096	0.00153022	-0.00123661
5.15	0.0255031	0.0279633	0.0138584	0.0203484	0.0165961	0.0092252	0.00766331	0.00445982	0.00247722	0.00454718	0.000189252	0.00193701	0.0132158	0.00850911	0.00488652	0.00804254	0.00457654	0.00547596	0.00154418	0.00207774	0.00472289
5.51667	0.0233186	0.0280108	0.0131034	0.0189979	0.0186526	0.00524019	0.00522283	0.00705033	0.00184321	0.00246569	0.00274926	-0.00126149	0.0114948	0.00892711	-0.00109598	0.00982809	0.00912754	0.00262347	-0.000855297	0.00312123	-0.00155061
5.88333	0.0214781	0.0275638	0.0105361	0.0174858	0.0178171	0.00703494	0.00485477	0.00436681	7.94679e-05	0.00685015	0.00289475	0.000716761	0.00781524	0.00693662	0.00238678	0.00613654	0.010592	0.00185621	0.00585565	0.00201123	-0.000681862
6.25	0.0191443	0.0274003	0.00843765	0.0163191	0.0155471	0.00466394	0.00429204	0.00624932	-0.00014703	0.00316742	0.00231477	-0.000978246	0.00946301	0.00847112	0.00168827	0.0107588	0.00964104	-0.000936285	0.00428245	0.00349273	-0.000222355
6.61667	0.0216073	0.0249903	0.0131854	0.0207241	0.0171206	0.00281519	0.00958854	0.00447932	0.00192421	0.0055109	0.00283825	-0.00180549	0.01051	0.00644761	-0.000136472	0.0109743	0.00686403	0.000900455	0.00576591	0.00135024	-0.00102162
6.98333	0.0227883	0.0235278	0.00880165	0.0138216	0.0161391	0.000320442	0.00699553	0.00428982	-0.000185035	-0.000492603	-0.00184974	-0.00235123	0.00760952	0.00908262	0.000215776	0.00633782	0.00462653	0.00122871	0.000103921	0.00325623	-0.000895865
7.35	0.0244246	0.0222543	0.00896339	0.0173134	0.0133796	0.00489219	0.00463429	0.00490932	0.00229122	0.00451621	0.00150676	-0.00235449	0.00622231	0.00505061	0.00332952	0.00807458	0.00435004	0.00143845	0.00770518	2.12342e-05	-0.0016856
7.71667	0.0239898	0.0227258	0.0081034	0.0191981	0.0139686	0.00597419	0.00735354	0.00518631	0.00305572	0.00338292	-0.000915743	-0.00398848	0.00997803	0.00856211	0.00152002	0.00697082	0.00449703	-0.00455903	0.00387043	9.77293e-05	0.00185639
8.08333	0.0210366	0.0189681	0.0123016	0.0154969	0.0153009	0.00645144	0.00459033	0.00440908	0.00326146	0.00746569	0.000707001	-0.00024423	0.00254181	0.00755437	0.00272927	0.0126206	0.00625029	0.00297821	0.00556573	0.00116448	0.000712141
8.45	0.018876	0.0237833	0.0107166	0.0120909	0.0118866	0.00153195	0.00423282	0.00539232	0.00379247	0.000775695	0.00317324	-3.42354e-05	0.00569478	0.00199812	0.00624878	0.00425506	0.00408403	0.000635706	-0.000113845	0.000558235	-0.000359856
8.81667	0.0194456	0.0204501	0.0124437	0.0161444	0.0137428	0.00554344	0.00901681	0.00499757	0.00350447	0.00233519	-0.001288	0.000267774	0.00482079	0.00624135	0.00343877	0.00815657	0.00374228	0.0028162	0.000811189	0.00297298	0.00139664
9.18333	0.0183181	0.0204501	0.00962338	0.0131133	0.00985537	0.00572218	0.00319728	0.00340106	0.0027847	0.00443616	-0.0013065	-0.0029355	0.00576627	0.00856837	0.00241651	0.00528306	0.00268028	-0.000641048	0.00432769	-0.000495009	-0.00538312
9.55	0.0183996	0.0248036	0.0115997	0.0131649	0.0130229	0.00345094	0.00336531	0.00752206	0.00248498	5.21541e-06	0.000459507	-0.00409974	0.00389576	0.00850536	0.00270127	0.00531256	0.00598128	0.00167622	0.00310019	0.00241698	-0.000458345
9.91667	0.0178266	0.0176376	0.00820813	0.0141399	0.0144909	0.00381993	0.00692031	0.00476257	0.00504697	0.000279188	0.0021425	-0.00315275	0.00707075	0.00868987	0.00282776	0.00546506	0.00828079	0.000551693	0.0045262	0.00250099	-0.000487872
10.2833	0.0187738	0.0217398	0.00815414	0.0173121	0.0102301	0.00304094	0.00774005	0.00609581	0.000779972	0.00598192	0.00258476	-0.00332573	0.011423	0.00772062	0.00266227	0.0130808	0.00856502	0.000665709	0.00738591	0.00454623	-0.00183086
10.65	0.0171791	0.0213616	0.0112689	0.0169468	0.0128968	0.00666168	0.0077413	0.0101951	0.00547521	0.00322318	0.00134851	-0.00137949	0.0079363	0.00671436	0.00212953	0.00992456	0.00917527	-0.00162354	0.00531217	0.00054647	0.0005389
11.0167	0.0156431	0.0201353	0.00900765	0.0158779	0.0130706	0.00543244	0.00861883	0.00856083	0.00390646	0.000280678	0.000921257	-0.00270824	0.00157526	0.0093111	0.00483777	0.00399908	0.00791753	0.0030577	0.0020172	0.000671722	0.000506639
11.3833	0.0186068	0.0231623	0.00834739	0.0156961	0.0117606	0.0028712	0.00558355	0.00891932	0.00249772	0.00362295	0.00194875	0.000251517	0.00666404	0.00660262	-0.000544474	0.00808731	0.00420754	0.000726968	0.00149193	0.00162523	-0.00208162
11.75	0.0130198	0.0218058	0.00673389	0.0165236	0.0114971	0.00193719	0.0048576	0.00862334	0.00475321	0.00385144	0.000667252	-0.00469599	0.00420806	0.00532412	0.00125951	0.00744131	0.00625453	3.39523e-05	0.00265646	0.000528239	-0.00372662
12.1167	0.0184103	0.0162593	0.0104239	0.0127226	0.0131591	0.00319869	0.00570255	0.00770332	0.00551321	0.00261942	-0.00154524	-0.0021155	0.00714701	0.0106366	0.00204051	0.00680029	0.00395602	0.00150646	0.00408545	0.00126122	-0.00345562
12.4833	0.0128694	0.0184393	0.0127972	0.0105636	0.0116691	0.00673844	0.00966459	0.00792882	0.00590245	0.00395745	-0.00142775	-0.00124624	0.00541857	0.00602812	0.00423776	0.00390932	0.00771253	0.00108121	0.00284994	0.00253572	-0.000519365
12.85	0.0180128	0.0208693	0.0071544	0.0141001	0.0117886	0.00732969	0.0117875	0.0112713	0.00538972	0.00349143	0.000535756	-0.00171199	0.00697452	0.00795962	-0.000894979	0.0140808	0.00576454	0.000943467	0.00433943	-0.00033325	-0.00337911
13.2167	0.0219878	0.0209331	0.0103504	0.0120141	0.0151404	0.00175819	0.0113966	0.00941259	0.00795272	0.00364044	-0.000996992	0.00191851	0.00667554	0.00823386	0.00203502	0.00702834	0.00760728	0.00370045	0.00617743	0.00165999	0.00211239
13.5833	0.0144443	0.0173716	0.0101486	0.0128261	0.0125889	0.00159394	0.00916105	0.00733557	0.00706195	0.00232843	-0.00175899	-0.00307625	0.00696304	0.00795937	0.00251325	0.0105693	0.0103803	0.0034272	0.00378442	0.00155249	-0.00134686
13.95	0.0136516	0.0200993	0.00687513	0.0144254	0.0130556	0.00713344	0.00706729	0.0110508	0.00730397	-0.00157183	0.00241976	0.00162525	0.00241777	0.0133851	0.00414476	0.00608555	0.00933304	0.00262921	0.00175518	0.00704672	-0.00299788
14.3167	0.0229813	0.0178776	0.0130776	0.0149331	0.0131739	0.00491643	0.00295353	0.00871707	0.00389797	0.00240093	0.00144702	0.000524759	0.00574049	0.00737087	0.00329527	0.0069178	0.00496628	0.0034422	0.00481492	0.00447848	0.000867143
14.6833	0.0168241	0.0174188	0.00574189	0.0101814	0.0130906	0.00373218	0.00659034	0.00853733	0.00564321	0.00490269	0.00209326	-0.0040535	0.00502479	0.00653712	0.00466552	0.00486559	0.00549204	-0.00117404	0.00408468	0.00540023	-0.00250413
15.05	0.0107204	0.0160115	0.00433115	0.0123882	0.0125844	0.00170844	0.0068796	0.00971606	0.00569097	-0.00416905	0.00607601	-0.00253674	0.00381905	0.0135039	0.00122427	0.000794828	0.00963928	-0.000198789	-0.00184753	0.00579548	-0.00209586
15.4167	0.0172201	0.0157333	0.0086579	0.00918388	0.00656913	0.00644319	0.00762233	0.00612783	0.00659021	0.00182471	-0.00483575	-0.000478484	-0.0007357	0.00470411	0.00359701	0.0068081	0.00507505	0.000840463	-0.00274429	0.00028374	-0.00148261
15.7833	0.0153641	0.0193673	0.00849913	0.0161074	0.0120256	0.00712092	0.00884533	0.0101033	0.00499497	0.0029577	0.000693262	0.000875756	0.0100893	0.0112086	0.00460526	0.00848657	0.00433654	-0.00274129	0.0043757	0.00282073	-0.000773862
16.15	0.0132529	0.0200168	0.0065454	0.0101291	0.0130101	0.0049117	0.00835058	0.0174708	0.00516122	-0.000976056	0.00455026	-0.000682972	0.00514507	0.0123231	0.000612028	0.00546783	0.00666203	-0.00208502	0.000339955	0.00670472	7.08923e-05
16.5167	0.0170643	0.0188641	0.0128346	0.0165051	0.00599685	0.00661344	0.014649	0.00874057	0.00880646	0.00476742	-0.000752002	-0.00229723	0.0100455	0.00452335	0.00344277	0.0107443	0.00678429	0.00218771	0.00518891	0.00529498	-0.00258536
16.8833	0.015168	0.021794	0.00845663	0.0106873	0.0116789	0.00497542	0.00792581	0.0114771	0.00808845	-0.000962317	0.00264202	0.000458762	0.00193974	0.00775488	0.00765176	0.00816557	0.00433829	0.0018207	0.00218916	0.00469449	-0.000114366
17.25	0.0137349	0.0170813	0.0107309	0.0141441	0.0114536	0.00677619	0.0171326	0.00798181	0.00889773	0.00291994	0.00270574	0.000481524	0.00994253	0.00763261	0.000531532	0.0100774	0.00865152	0.00173146	0.00631496	0.00241073	0.0018644
17.6167	0.0125329	0.0205871	0.00528838	0.0150396	0.0124409	0.0052437	0.0190631	0.00936656	0.00688022	0.00176096	0.003939	-0.00211898	0.00506353	0.00786586	0.00239452	0.0104169	0.00651579	0.00530996	0.00248396	0.00447099	-0.00178812
17.9833	0.0133101	0.0198431	0.00675014	0.00832838	0.0116349	0.00311544	0.00737333	0.0128311	0.00799946	0.0061042	0.007202	-0.00252675	0.0116338	0.0120664	0.00398426	-0.00112191	0.0102998	-1.82912e-05	0.000930667	0.00620699	-0.00285087
18.35	0.0169848	0.0180428	0.0082124	0.0108306	0.0127656	0.00632619	0.0137481	0.0110868	0.00789923	0.000798971	0.00386727	0.000362016	0.00817755	0.00956962	0.00302052	0.00257433	0.00858404	0.00168746	0.000463456	-0.000919774	-0.000529103
18.7167	0.0146853	0.0176283	0.00672464	0.0108911	0.00955112	0.00430043	0.0101401	0.0109108	0.00665846	0.00246042	0.00166476	-0.00123224	0.00903752	0.00852911	0.00560877	0.00782031	0.00531302	0.00180221	0.00737995	0.00539723	0.000894636
19.0833	0.0148326	0.0190018	0.00705664	0.0123903	0.0150711	-0.000588059	0.0134608	0.0156613	0.00727697	0.00675717	0.00497226	-0.00154774	0.00989327	0.00978412	0.00163476	0.00345603	0.00585103	-0.00275929	0.00153366	0.00425474	0.00389263
19.45	0.0156931	0.0203771	0.00510788	0.00985688	0.0113189	0.00260317	0.0129643	0.0112551	0.00543322	0.00652465	0.000538506	0.0010945	0.00686327	0.00919086	0.00394399	0.00784004	0.00638627	-0.00107706	0.00881517	-0.00315002	-0.00115263
19.8167	0.0127546	0.0201798	0.00456438	0.0106429	0.0116646	0.00596718	0.0132493	0.0159103	0.00925722	0.00321767	0.00580876	-0.000794999	0.0107338	0.00831111	0.000338025	0.00256756	0.00580902	0.00179646	0.00279215	0.00690073	0.00169188
20.1833	0.0164228	0.0201958	0.00460688	0.0156276	0.0110971	0.000667177	0.0124966	0.0133323	0.0067982	0.000192463	0.00223776	-0.0017385	0.00489205	0.00853761	0.00264152	0.00633135	0.00174304	-0.00222105	0.00799894	0.00177775	-0.00379362
20.55	0.0173613	0.0170458	0.00886939	0.0167366	0.00980861	0.00323569	0.012121	0.0160323	0.00984571	0.00155091	-0.000137255	0.001825	0.00847101	0.0100381	0.00535151	0.00495428	0.00857353	-0.000895552	0.0013549	0.00150922	-0.000283621
20.9167	0.0146774	0.0174376	0.00581565	0.0113571	0.0111409	0.00332745	0.0142921	0.0127751	0.00598346	0.00512043	0.00136901	-0.00180673	0.00545603	0.0101893	0.00556927	0.00845331	0.00763328	0.0039247	0.00204292	0.00605398	-0.00182986
21.2833	0.0110329	0.0185631	0.00776714	0.0149196	0.0141649	0.000512436	0.00942105	0.0167771	0.00968497	-0.00230756	0.00851451	-0.00165224	0.00176102	0.00810286	0.00460327	-0.000236183	0.0084133	0.00185672	0.00448895	0.00686748	0.000117123
21.65	0.0110701	0.0236978	0.0118884	0.0132508	0.0127251	0.00757419	0.00902778	0.0109418	0.0150077	0.00158015	0.00782976	0.00341351	0.00214875	0.00985862	0.00325652	-0.000508457	0.00748554	0.000181958	0.00440767	0.00600624	0.00133388
22.0167	0.0204338	0.0145003	0.00787165	0.0104621	0.00989062	0.00371645	0.0136846	0.0106553	0.00915646	0.00658745	0.00504176	0.000421755	0.0121835	0.00897612	0.00302977	0.00618982	0.00729804	0.000264712	0.00343442	0.00464873	0.00242714
22.3833	0.0145356	0.0186031	0.00520388	0.0138914	0.00967437	0.00469419	0.0179013	0.0140831	0.00708122	0.000539184	4.85033e-05	-0.00536998	0.00728032	0.00606987	0.00443751	0.00716206	0.00890829	-0.00434003	0.00329769	0.00536248	-0.00107662
22.75	0.00990108	0.0205058	0.00941964	0.0104999	0.0123556	0.00404844	0.0106603	0.0115178	0.0106865	0.0039002	0.000978246	0.00608075	0.00612026	0.00727262	0.00763126	0.00284457	0.00899403	0.00202822	0.00174418	0.00585672	0.00591362
23.1167	0.00898659	0.0189148	0.0032104	0.00848088	0.0124076	-0.00281532	0.00911179	0.0124753	0.0136272	-0.00330681	0.00280176	0.000537023	0.00164729	0.0101581	-0.000267983	-0.000932932	0.00659305	-0.00161004	0.00362369	0.00639123	-0.000238121
23.4833	0.0146281	0.0163643	0.00157389	0.00742185	0.0121316	0.00214967	0.0130463	0.0130983	0.0113452	-0.00150081	0.00106725	0.00207351	0.00673825	0.00877511	0.00483201	0.00631207	0.00575854	0.00435795	7.06613e-05	-0.000865281	0.00117488
23.85	0.0192308	0.0167993	0.00320214	0.00361562	0.0115861	-0.00125906	0.0155261	0.0154423	0.00977947	-0.000587583	0.00334226	-0.00284174	0.0109965	0.00727612	0.00344677	0.00362781	0.00816004	0.000188202	-0.000827104	0.00981075	-0.00320637
24.2167	0.0151501	0.0132428	0.00759988	0.0130819	0.00834761	0.00646869	0.0146393	0.0090533	0.0158797	-0.000588805	0.00281125	0.000326	0.00565678	0.00682261	0.00309501	0.000917584	0.00558604	-0.00128154	0.00738922	0.00462873	0.000624381
24.5833	0.0103898	0.0158856	0.00688115	0.0111551	0.00736737	0.00205143	0.0105781	0.00551158	0.00987598	-0.00500509	0.002968	0.000651263	0.00325501	0.00178736	0.00674478	-0.000217676	0.00157778	-0.000613786	-0.00158909	0.00406448	-0.00438286
24.95	0.00688359	0.0180626	0.00363888	0.00862289	0.0108159	0.00482369	0.0119398	0.0181591	0.00682071	0.0039587	0.007924	-0.0042225	0.00928926	0.00632385	-0.0017585	0.00519806	0.00320577	-0.00112754	0.00456867	0.00136898	-0.00147712
25.3167	0.0165796	0.0109163	0.00293989	0.0131889	0.00441061	0.00141569	0.0208813	0.00894631	0.0121587	0.00252917	-0.00490475	-0.000644483	0.0029853	0.00459161	-5.39795e-05	0.00969309	-0.00402448	0.00336345	0.0116017	-0.00339727	0.00124189
25.6833	0.0158663	0.0206826	-0.00348036	0.00816262	0.0136624	-0.00332557	0.0124491	0.0145831	0.00817348	-0.00200757	0.00369401	-0.00570275	0.00435799	0.00523487	0.00169176	0.0122478	0.00474028	-0.0042488	0.00545442	0.00565548	-0.00463937
26.05	0.0128971	0.0151068	0.0083629	0.00625587	0.0108231	0.0095742	0.0152068	0.0112988	0.0106152	0.000309676	-0.00026875	0.0010735	0.00523579	0.0109781	0.00748303	0.00322259	0.00352704	0.00209745	0.00139168	0.00148673	-0.000984632
26.4167	0.0130593	0.0148373	0.00721388	0.00376862	0.0107396	-0.000345312	0.012079	0.0131098	0.0113237	-0.00230309	0.00337375	-0.00517749	0.00496149	0.00673711	0.00575852	0.00193882	0.00566003	0.000197448	-0.000492066	0.00685523	0.00275988
26.7833	0.00632057	0.0150263	0.00202063	0.00901386	0.00786911	-0.000650041	0.0139008	0.0104448	0.00720196	0.000670135	-0.00116025	-0.00253973	0.00495174	0.0106351	-0.00366224	0.00519905	0.00706853	-0.00362428	0.00719213	0.00245874	0.000821136
27.15	0.0152814	0.0197301	0.00217316	0.0170412	0.0132789	0.00146794	0.0157545	0.0134886	0.00637747	0.00510094	0.00448501	-0.00632024	0.012848	0.0105708	-0.00131723	0.00358135	0.0051183	-0.00490878	0.00491342	0.00782597	-0.00261386

## Sheet: Gai1
	Activation of Gai1 using a BRET biosensor, Net BRET
	Dopamine			Ropinirole			Aripiprazole			Cariprazine			Bifeprunox			Pardoprunox			S-3PPP
time (mins)	n =1	n = 2	n = 3	n =1	n = 2	n = 3	n =1	n = 2	n = 3	n =1	n = 2	n = 3	n =1	n = 2	n = 3	n =1	n = 2	n = 3	n =1	n = 2	n = 3
0.383333	-0.0410851	-0.0402395	-0.0132061	-0.0419484	-0.0419565	-0.0472932	-0.0241346	-0.0247073	-0.0149261	-0.0206112	-0.00540069	-0.0290256	-0.0278759	-0.029631	-0.00901642	-0.0290554	-0.0323326	-0.0207218	-0.016238	-0.0195651	-0.00143167
0.75	-0.040433	-0.0452251	-0.0142357	-0.0412954	-0.04383	-0.0555242	-0.0148535	-0.0241267	-0.0196637	-0.0177717	-0.00346169	-0.0307852	-0.0266208	-0.033054	-0.0122994	-0.0248837	-0.0340951	-0.0247518	-0.010548	-0.0212886	0.00015527
1.11667	-0.0521753	-0.0489396	-0.0193486	-0.0511351	-0.0487765	-0.0546547	-0.0248488	-0.0248932	-0.0157997	-0.020664	-0.00342622	-0.0289957	-0.0348526	-0.036369	-0.011965	-0.0273445	-0.0330346	-0.0248653	-0.0163008	-0.0196871	0.00323382
1.48333	-0.0494938	-0.0566698	-0.0196756	-0.0499651	-0.0545797	-0.0501747	-0.0167583	-0.0258685	-0.0121511	-0.015231	-0.00798595	-0.0265847	-0.0348867	-0.0364207	-0.0116844	-0.0264806	-0.0345899	-0.0245383	-0.0176653	-0.0292578	0.00381631
1.85	-0.0540326	-0.0568495	-0.0195482	-0.0493604	-0.052387	-0.0548858	-0.0149736	-0.0206622	-0.0105982	-0.0209078	-0.00903624	-0.0263577	-0.0331214	-0.0342694	-0.0151624	-0.0227188	-0.0357417	-0.0276354	-0.0166795	-0.0230406	0.00123081
2.21667	-0.061299	-0.0592673	-0.0273128	-0.0465934	-0.0534162	-0.0593685	-0.015739	-0.017387	-0.00974187	-0.0216208	-0.00456893	-0.0307084	-0.0386174	-0.0377637	-0.0183682	-0.0255813	-0.0355215	-0.030896	-0.0213766	-0.0192928	-0.00169298
2.58333	-0.0524185	-0.058809	-0.0260304	-0.0569814	-0.0568095	-0.057891	-0.0110735	-0.0133072	-0.00539389	-0.0138732	-0.00469616	-0.0302369	-0.0347928	-0.0349079	-0.0196976	-0.0264153	-0.0368671	-0.0291471	-0.0187531	-0.0194385	0.00202802
2.95	-0.0661713	-0.0548905	-0.0283238	-0.0533696	-0.056426	-0.0622395	-0.0116472	-0.0128157	-0.00521982	-0.0184339	-0.00421569	-0.0291144	-0.0424691	-0.0347515	-0.0198322	-0.032075	-0.0345697	-0.0308105	-0.0181958	-0.0264811	-8.89301e-05
3.31667	-0.0615515	-0.0589858	-0.0263524	-0.0531284	-0.0581312	-0.0580865	-0.0137595	-0.0106165	0.00140861	-0.0244832	-0.00646091	-0.0285384	-0.0369084	-0.0374047	-0.0180467	-0.0242037	-0.0418285	-0.0287696	-0.0204935	-0.0238764	0.00158504
3.68333	-0.0556546	-0.061061	-0.0282422	-0.0510074	-0.0539859	-0.0625538	-0.0122136	-0.0123867	-0.00306565	-0.0186277	-0.00428218	-0.0325002	-0.0381229	-0.039308	-0.0216249	-0.0264183	-0.0429642	-0.0311098	-0.0182695	-0.0258341	-0.00131822
4.05	-0.0599951	-0.0599855	-0.0267042	-0.0467259	-0.059223	-0.0599887	-0.010827	-0.0136748	0.00376442	-0.0125417	-0.0071452	-0.0274892	-0.0341734	-0.0360515	-0.0224639	-0.0198028	-0.0395101	-0.0287348	-0.0118755	-0.0235566	0.00149932
4.41667	-0.0624805	-0.0579199	-0.0263556	-0.0593849	-0.0616278	-0.0641662	-0.0113235	-0.0118225	0.00279933	-0.0178182	-0.00572842	-0.0323072	-0.0419689	-0.0431047	-0.0219859	-0.0304548	-0.0430039	-0.0313383	-0.0246461	-0.0324738	-0.000982225
4.78333	-0.0551888	-0.05681	-0.0297974	-0.0590701	-0.0554605	-0.062119	-0.00909829	-0.00832227	0.00170156	-0.0167174	-0.00392017	-0.0298854	-0.0487546	-0.0317744	-0.0195982	-0.033365	-0.0430872	-0.0311801	-0.0271653	-0.027716	0.00117257
5.15	-0.0607768	-0.0588578	-0.0270311	-0.0508301	-0.0605062	-0.0637052	-0.0105033	-0.0124605	0.00378635	-0.0195354	-0.003809	-0.0331571	-0.0408531	-0.0423022	-0.0208649	-0.031107	-0.0432069	-0.0287478	-0.0245748	-0.0290844	0.00174281
5.51667	-0.0563915	-0.0593205	-0.0271263	-0.0533264	-0.0640399	-0.0651725	-0.00861102	-0.0164137	0.00769958	-0.0144992	-0.00462413	-0.033767	-0.0485343	-0.047428	-0.0228151	-0.0328442	-0.0498786	-0.0296651	-0.024893	-0.0298576	0.00169501
5.88333	-0.0595405	-0.0601928	-0.0313577	-0.0529509	-0.0631412	-0.0677108	-0.0119585	-0.00833642	0.00338432	-0.0182792	-0.00596494	-0.0367207	-0.0489934	-0.0412442	-0.025778	-0.0300498	-0.0478979	-0.0308178	-0.0212505	-0.0291238	-0.00186422
6.25	-0.0580143	-0.0611641	-0.0284861	-0.0612772	-0.06541	-0.0696227	-0.00787875	-0.0130118	0.00603235	-0.019463	-0.00736719	-0.0322272	-0.0449196	-0.0463035	-0.0240539	-0.037659	-0.0455211	-0.0320243	-0.0236053	-0.0355051	-0.00233567
6.61667	-0.0604368	-0.0547688	-0.0325399	-0.0568331	-0.0590837	-0.0705855	-0.00898027	-0.00925049	0.00290066	-0.0241965	-0.0072169	-0.0371515	-0.0438171	-0.0416287	-0.0264391	-0.034421	-0.0468089	-0.0369961	-0.0246113	-0.0318743	-0.00222939
6.98333	-0.0626841	-0.0601023	-0.0271179	-0.0585389	-0.0593592	-0.0708149	-0.00974256	-0.0164565	0.00888464	-0.0167967	-0.0071564	-0.0358624	-0.0445189	-0.0425502	-0.0261571	-0.0313273	-0.0452419	-0.0344941	-0.023701	-0.0355348	-0.0033879
7.35	-0.0545043	-0.056236	-0.0273244	-0.0598796	-0.065445	-0.068328	-0.00519079	-0.0151952	0.00789863	-0.0184674	-0.00767019	-0.0349454	-0.0467256	-0.0422939	-0.0249016	-0.0268611	-0.0441761	-0.0290591	-0.0265893	-0.0321411	4.00543e-05
7.71667	-0.0565715	-0.056313	-0.0287679	-0.0545429	-0.0625579	-0.067056	-0.0158426	-0.0161427	0.0119132	-0.0229302	-0.00608963	-0.0374774	-0.0500609	-0.0458734	-0.0242536	-0.0359698	-0.0494366	-0.0314251	-0.0307155	-0.038408	-0.00109145
8.08333	-0.0599693	-0.0627143	-0.0282666	-0.0668251	-0.0686287	-0.0700267	-0.0145403	-0.0174925	0.0117908	-0.020886	-0.0110994	-0.0358622	-0.0535996	-0.0490367	-0.0274474	-0.0398096	-0.0491549	-0.0308218	-0.0246493	-0.0385048	-0.00205472
8.45	-0.0611605	-0.0592103	-0.0265374	-0.0581069	-0.0653842	-0.0678365	-0.0169465	-0.015098	0.0106341	-0.0186687	-0.0106905	-0.0328999	-0.0483089	-0.0467612	-0.0220387	-0.0309148	-0.0475869	-0.0322376	-0.0242631	-0.0397918	0.000220537
8.81667	-0.0578403	-0.0644143	-0.0297726	-0.0596561	-0.0657262	-0.0685922	-0.0063203	-0.019127	0.00660637	-0.0221735	-0.00790593	-0.0356492	-0.0480431	-0.0475917	-0.0238794	-0.0359605	-0.0499974	-0.0317288	-0.0281438	-0.0378393	-0.0042592
9.18333	-0.0562238	-0.0556913	-0.0280892	-0.0517587	-0.0631772	-0.0698348	-0.00557333	-0.00933844	0.0117248	-0.0107725	-0.00545591	-0.0365967	-0.0427836	-0.0394182	-0.0274134	-0.0298721	-0.0496959	-0.0301593	-0.0243528	-0.0367013	-0.0019967
9.55	-0.052594	-0.0572183	-0.0235859	-0.0514379	-0.0596432	-0.0644075	-0.00949404	-0.00748402	0.0145071	-0.0219602	-0.0107669	-0.0311064	-0.0426299	-0.0429097	-0.0196342	-0.0322958	-0.0446839	-0.0267276	-0.0245685	-0.0378858	0.00203755
9.91667	-0.0580533	-0.0535248	-0.0292561	-0.0603441	-0.0632908	-0.0674362	-0.00307977	-0.00835154	0.0143494	-0.0190234	-0.00357041	-0.0327102	-0.0377086	-0.0428387	-0.0226465	-0.0292115	-0.0477259	-0.0286103	-0.0257303	-0.0332513	0.00584581
10.2833	-0.0592691	-0.0553951	-0.0271936	-0.0580039	-0.065459	-0.0671332	-0.00355908	-0.00924975	0.0160204	-0.0157137	-0.00247216	-0.0311917	-0.0385919	-0.0429804	-0.0221419	-0.0276333	-0.0463382	-0.0333813	-0.0213196	-0.0290366	0.00579628
10.65	-0.0504555	-0.0584867	-0.0268983	-0.0509348	-0.0615242	-0.069457	0.000959456	-0.0103209	0.0106951	-0.0138411	-0.0028179	-0.0314614	-0.0362089	-0.0397582	-0.0184132	-0.0287903	-0.0432959	-0.0291625	-0.025068	-0.0272333	0.00379306
11.0167	-0.053874	-0.059056	-0.0278704	-0.0615093	-0.0623365	-0.068929	0.00330195	-0.0114752	0.0139416	-0.00954714	-0.00302565	-0.0289605	-0.0369234	-0.0370654	-0.0183167	-0.0195808	-0.0444421	-0.0312491	-0.024577	-0.0367845	0.00302053
11.3833	-0.0567731	-0.0586028	-0.0252996	-0.0565554	-0.0655232	-0.0636672	-0.00935102	-0.00737798	0.0189648	-0.0120457	-0.00210941	-0.0328592	-0.0368218	-0.0421682	-0.0151964	-0.0270613	-0.0471389	-0.0273628	-0.026447	-0.0360659	0.0087738
11.75	-0.0527515	-0.0543968	-0.0300642	-0.0596654	-0.0637787	-0.0702918	-0.00753802	-0.00512448	0.0139394	-0.0101572	-0.00121698	-0.0294887	-0.0432754	-0.0360087	-0.0151129	-0.0243543	-0.0459484	-0.0295689	-0.0283775	-0.0328963	0.00363582
12.1167	-0.0568915	-0.0630245	-0.0261134	-0.0577464	-0.0649935	-0.06539	-0.00586453	-0.0144633	0.0167316	-0.0121452	-0.00403267	-0.0273639	-0.0416849	-0.043442	-0.0138052	-0.0328103	-0.0490107	-0.0284261	-0.026068	-0.0377326	0.0103255
12.4833	-0.0540345	-0.0579211	-0.0261304	-0.0489289	-0.059457	-0.06785	0.0027765	-0.00785974	0.0166921	-0.0074907	-0.0018622	-0.0262995	-0.0374058	-0.0342145	-0.0163497	-0.0244238	-0.0462601	-0.030427	-0.027661	-0.0323961	0.00631505
12.85	-0.0508933	-0.0539301	-0.0276389	-0.0493106	-0.0560125	-0.0646065	0.000276715	-0.00879219	0.0164406	-0.00604346	0.00465187	-0.0299544	-0.0316891	-0.0352334	-0.0105452	-0.02408	-0.0451162	-0.0256626	-0.0250873	-0.033486	0.00915656
13.2167	-0.0600685	-0.0603861	-0.0273061	-0.0577179	-0.0497	-0.0662122	-0.00493205	-0.0107233	0.0158889	-0.0103252	0.00320029	-0.0265176	-0.0376299	-0.0351195	-0.0126124	-0.0248413	-0.0450082	-0.0259253	-0.0266695	-0.0301316	0.00586677
13.5833	-0.0505058	-0.0608328	-0.0286343	-0.0492621	-0.0599432	-0.0691875	0.000255734	-0.00997201	0.0177561	-0.00708941	0.00129959	-0.0293114	-0.0301146	-0.0367097	-0.0140842	-0.023975	-0.0440609	-0.0296606	-0.0159067	-0.0374013	0.00787953
13.95	-0.0546778	-0.0554103	-0.0308669	-0.0513817	-0.0671362	-0.0701675	-0.0029383	-0.00848699	0.0144671	-0.00799748	-8.34465e-05	-0.0293509	-0.0261736	-0.0375338	-0.0150807	-0.024562	-0.0462124	-0.0302466	-0.0253973	-0.0330989	0.00643253
14.3167	-0.055939	-0.0577213	-0.0277841	-0.0624969	-0.0643717	-0.0673393	-0.00864604	-0.0128715	0.0158888	-0.00910273	0.00138754	-0.0322272	-0.0354969	-0.0439177	-0.014142	-0.0290908	-0.0493464	-0.0256573	-0.03266	-0.0357008	0.00497279
14.6833	-0.0530385	-0.0561296	-0.0290904	-0.0577449	-0.0618624	-0.0672854	-0.000967473	-0.00649276	0.0120331	-0.0182692	0.00332931	-0.0258854	-0.0312934	-0.0351479	-0.0125867	-0.0273678	-0.0451126	-0.029814	-0.0226626	-0.0345121	0.00884357
15.05	-0.0564826	-0.0542911	-0.0298004	-0.0522053	-0.0559584	-0.0672729	-0.00323454	-0.00242621	0.0166581	-0.00590065	0.00850183	-0.0310339	-0.0273489	-0.0340455	-0.0124741	-0.0291248	-0.0413817	-0.0276876	-0.02222	-0.0273346	0.00968656
15.4167	-0.0610298	-0.0558431	-0.0265679	-0.0560166	-0.059368	-0.0667844	1.31726e-05	-0.00753272	0.0160506	-0.00380295	0.00550228	-0.0302874	-0.0337371	-0.035116	-0.0103777	-0.02903	-0.0445832	-0.0284675	-0.0189623	-0.0320201	0.00772858
15.7833	-0.0619318	-0.0570162	-0.0287889	-0.0582371	-0.0581282	-0.0620535	-0.00133824	-0.00565192	0.0138286	-0.00455642	0.00366959	-0.0268829	-0.0265402	-0.0310057	-0.0125022	-0.021198	-0.0406124	-0.0294896	-0.0114898	-0.0306858	0.0122375
16.15	-0.0494038	-0.0576113	-0.0282676	-0.0500567	-0.0601227	-0.0682522	-0.00162485	-0.010028	0.0154354	-0.0061225	0.0065926	-0.0298967	-0.0242602	-0.0391097	-0.0104594	-0.0191831	-0.0429589	-0.0281398	-0.0149253	-0.0299089	0.0126028
16.5167	-0.05343	-0.0556871	-0.0251521	-0.0473304	-0.0597464	-0.0696217	0.00119546	-0.00342619	0.0147698	-0.00716421	0.00762236	-0.0270717	-0.0198344	-0.0383559	-0.0130205	-0.0146868	-0.0420356	-0.0261338	-0.0202881	-0.032281	0.0104498
16.8833	-0.0540131	-0.0542485	-0.0259504	-0.0530124	-0.0610515	-0.065679	0.00835943	-0.00563919	0.0186361	0.00464374	0.00373834	-0.0280864	-0.0283759	-0.0369995	-0.0118662	-0.0183578	-0.0455491	-0.0243491	-0.0186946	-0.0353556	0.0119121
17.25	-0.055907	-0.0591461	-0.0275061	-0.0480469	-0.0594164	-0.0641052	0.00269446	-0.0127437	0.0170299	0.00093779	0.00485131	-0.0270057	-0.0271159	-0.036125	-0.00993943	-0.0175283	-0.0457182	-0.0237893	-0.020471	-0.0294466	0.0122248
17.6167	-0.0590448	-0.0528433	-0.0270274	-0.0565906	-0.0595567	-0.0679119	0.00034222	-0.0151594	0.0186696	0.00149956	0.00790459	-0.0239455	-0.0339131	-0.0353991	-0.0101497	-0.020604	-0.0461024	-0.0227236	-0.0178643	-0.0281413	0.0134086
17.9833	-0.0518861	-0.054221	-0.0268321	-0.0517704	-0.0548699	-0.0663577	0.00665843	-0.00711516	0.0139259	0.00586677	0.0126439	-0.0277587	-0.0255289	-0.0317959	-0.00861838	-0.0128383	-0.0383806	-0.0268438	-0.0198226	-0.0290315	0.0122888
18.35	-0.0540146	-0.0585703	-0.0272479	-0.0548139	-0.0616462	-0.0693915	0.00486946	-0.00630495	0.0107486	-0.00416821	0.00607404	-0.0319125	-0.0262804	-0.0410127	-0.00913215	-0.0178783	-0.0461454	-0.0268981	-0.0133545	-0.0297698	0.011963
18.7167	-0.0568793	-0.0565595	-0.0274594	-0.0472801	-0.0599329	-0.0658885	0.00084424	-0.0066382	0.0167897	-0.00128841	0.0109138	-0.0278139	-0.0334711	-0.0330134	-0.00931013	-0.019966	-0.0420611	-0.0261446	-0.0164633	-0.030185	0.0154776
19.0833	-0.0565695	-0.0537701	-0.0238083	-0.0476938	-0.052279	-0.0682109	0.00192997	-0.00478974	0.0158246	-0.00145265	0.0111698	-0.0250794	-0.0255899	-0.0278505	-0.0115762	-0.0136212	-0.0444217	-0.0242465	-0.018648	-0.0292541	0.015351
19.45	-0.0546335	-0.0499143	-0.0218014	-0.0425374	-0.0578202	-0.06884	0.00585344	-0.00257996	0.0136891	0.00773278	0.0149676	-0.0272124	-0.0240044	-0.0316322	-0.0075447	-0.0182712	-0.0413953	-0.0215841	-0.0233091	-0.0218058	0.015589
19.8167	-0.0509805	-0.052541	-0.0233594	-0.0508039	-0.051984	-0.064145	-0.00673556	-0.00381121	0.0163721	-0.00173318	0.0165213	-0.026238	-0.0261044	-0.0269425	-0.0107982	-0.0145597	-0.0380612	-0.0237641	-0.0131021	-0.0279205	0.0113595
20.1833	-0.0464796	-0.0475042	-0.0207206	-0.0426939	-0.0595417	-0.0633218	0.00431192	-0.00481749	0.0181434	0.00850934	0.0129721	-0.0222691	-0.0176253	-0.0260417	-0.00360393	-0.0133878	-0.0377099	-0.0199224	-0.0139425	-0.0334578	0.0179223
20.55	-0.0517823	-0.054797	-0.0208913	-0.0572227	-0.0597065	-0.0637979	-0.00104326	-0.00723374	0.0181371	0.00778455	0.00878286	-0.0244684	-0.0237551	-0.0370599	-0.00846067	-0.029165	-0.0405126	-0.0245595	-0.0152067	-0.0285355	0.0184706
20.9167	-0.0509278	-0.0541483	-0.0213269	-0.0423656	-0.0647562	-0.059975	-0.000999778	-0.00835699	0.0205716	0.0101011	0.00953609	-0.020762	-0.0239336	-0.0339631	-0.00642621	-0.0153705	-0.0436009	-0.0198406	-0.0197463	-0.0331563	0.0206636
21.2833	-0.0506723	-0.0506305	-0.0223464	-0.0523537	-0.0590785	-0.0628385	-0.000684291	-0.0130142	0.0184291	0.00499555	0.0164913	-0.025878	-0.0226146	-0.0368945	-0.00742915	-0.022275	-0.0467627	-0.0218876	-0.00972381	-0.0321746	0.0187695
21.65	-0.0526338	-0.0532675	-0.0237209	-0.0471476	-0.0557919	-0.0620445	0.00679019	0.00135222	0.0147511	0.0112271	0.0122009	-0.0216539	-0.0234806	-0.03639	-0.00569871	-0.0188945	-0.0376956	-0.0213666	-0.00676474	-0.0299441	0.0163436
22.0167	-0.0478175	-0.0545335	-0.0217851	-0.0449244	-0.0571724	-0.0627022	0.00956848	-0.00774771	0.0176389	0.0078223	0.00916588	-0.0281077	-0.0164833	-0.0312149	-0.00571442	-0.0197193	-0.0405891	-0.0210863	-0.0130571	-0.0367786	0.0203768
22.3833	-0.0487961	-0.0503828	-0.0276616	-0.0503719	-0.0578182	-0.0651892	0.0111445	-0.0029445	0.0172274	0.00284582	0.0160871	-0.0288691	-0.0254633	-0.0253787	-0.00783539	-0.0121828	-0.0381034	-0.0265573	-0.017268	-0.0304933	0.0164508
22.75	-0.0524816	-0.0523571	-0.0201022	-0.0464324	-0.0532555	-0.0586177	0.00949997	-0.00601774	0.0186903	0.0130038	0.0143668	-0.0189097	-0.0233214	-0.036355	-0.00154844	-0.0123573	-0.0392382	-0.0203423	-0.00924504	-0.0247086	0.0202438
23.1167	-0.0472688	-0.0509855	-0.0213296	-0.0398577	-0.0535195	-0.0621552	0.00603014	-0.00157026	0.0188719	0.00587452	0.0195958	-0.0208517	-0.0226586	-0.0287639	-0.00871447	-0.00900257	-0.0400867	-0.0189823	-0.0160403	-0.0285576	0.0197413
23.4833	-0.0568286	-0.0458883	-0.0215629	-0.0528184	-0.0524152	-0.065024	-0.00166553	-0.00463399	0.0150131	-0.00072521	0.0122211	-0.027481	-0.0303109	-0.0345112	-0.00659323	-0.0298693	-0.0459369	-0.0253541	-0.0181426	-0.0266104	0.0177921
23.85	-0.0497138	-0.0539623	-0.0181319	-0.0427392	-0.0591697	-0.0689175	-0.00191835	0.00200951	0.0161892	0.013207	0.0205526	-0.0267019	-0.0247987	-0.0327112	-0.00346518	-0.0143491	-0.0347214	-0.0216096	-0.0160308	-0.0322528	0.0208005
24.2167	-0.0433408	-0.0530415	-0.0202411	-0.0458421	-0.0584159	-0.0614997	0.00916272	-0.00781724	0.0237558	0.00777006	0.0186768	-0.0254572	-0.0143166	-0.0325585	-0.00744694	-0.0049265	-0.0418361	-0.0165533	-0.0044663	-0.0355556	0.0222028
24.5833	-0.0461883	-0.054937	-0.0210756	-0.0393606	-0.055488	-0.0608253	0.0111697	-0.00194973	0.0181558	0.00599858	0.0144843	-0.0231557	-0.0218996	-0.030983	-0.00413194	-0.00809106	-0.0410097	-0.0231378	-0.00583324	-0.0261131	0.0210263
24.95	-0.0535023	-0.0505093	-0.0190176	-0.0508072	-0.0541652	-0.0658652	-0.00257927	-0.00149697	0.0159163	0.011453	0.0223895	-0.0245417	-0.0292081	-0.0382162	-0.00269341	-0.0243321	-0.0362219	-0.0153033	-0.0135863	-0.0269783	0.0173193
25.3167	-0.0428436	-0.05026	-0.0177676	-0.0395489	-0.0504659	-0.0624143	-0.00132254	-0.00225019	0.0174743	0.00220028	0.0250143	-0.0184647	-0.0143169	-0.0252124	-0.00115398	-0.0146923	-0.0437077	-0.0208924	-0.00522801	-0.024654	0.0252087
25.6833	-0.0515913	-0.0514475	-0.0191574	-0.0462131	-0.0535025	-0.060539	-0.00562778	-0.00692368	0.0198771	0.00263801	0.0217604	-0.0218924	-0.0283077	-0.034568	-0.000344694	-0.0261516	-0.0382406	-0.0200031	-0.0181038	-0.033906	0.0224011
26.05	-0.0512628	-0.0479943	-0.0168666	-0.0439377	-0.0539592	-0.0634427	0.00828469	-0.00744247	0.0177059	0.00634503	0.0263176	-0.0220807	-0.0258472	-0.0276937	-0.00150683	-0.0108436	-0.0380828	-0.0177018	-0.0078463	-0.0316748	0.0219679
26.4167	-0.039853	-0.0496224	-0.0149409	-0.0375639	-0.0519118	-0.0631455	0.0164995	-0.000900447	0.0224571	0.0111068	0.0243501	-0.0198799	-0.0178674	-0.0300467	0.00255233	-0.00448775	-0.0380089	-0.0161756	-0.00191802	-0.0342828	0.026007
26.7833	-0.0500858	-0.0495003	-0.0174496	-0.0504646	-0.0540962	-0.0604197	0.00887823	0.00513899	0.0271514	0.00860709	0.0219266	-0.0232187	-0.0170891	-0.0230937	-0.00161037	-0.010178	-0.0406234	-0.0139048	-0.0102123	-0.0349714	0.0227154
27.15	-0.0441823	-0.0475748	-0.0157849	-0.0423387	-0.0506552	-0.05853	0.0168252	-0.0090495	0.0205886	0.016001	0.0188056	-0.0310004	-0.0111121	-0.0338782	-0.00687569	-0.00157106	-0.0427594	-0.0221621	-0.00204432	-0.0320603	0.025784

## Sheet: Gao
	Activation of GaoB using a BRET biosensor, Net BRET
	Dopamine			Ropinirole			Aripiprazole			Cariprazine			Bifeprunox			Pardoprunox			S-3PPP
time (mins)	n =1	n = 2	n = 3	n =1	n = 2	n = 3	n =1	n = 2	n = 3	n =1	n = 2	n = 3	n =1	n = 2	n = 3	n =1	n = 2	n = 3	n =1	n = 2	n = 3
0.383333	-0.0906283	-0.0737453	-0.0950203	-0.0907891	-0.086202	-0.114463	-0.0305011	-0.0229512	-0.0620868	-0.0341164	-0.0118632	-0.0696291	-0.0457627	-0.0414042	-0.0743895	-0.0571945	-0.0513731	-0.0824459	-0.0441863	-0.0366648	-0.0823521
0.75	-0.089694	-0.0742994	-0.106068	-0.0871939	-0.067243	-0.123201	-0.0416663	-0.0210377	-0.067617	-0.0337362	-0.00498819	-0.0708169	-0.0562554	-0.0425901	-0.0810247	-0.0605383	-0.0472936	-0.0708346	-0.0370091	-0.0289004	-0.0795174
1.11667	-0.0996444	-0.0748421	-0.107248	-0.10019	-0.0728858	-0.130663	-0.031849	-0.0187084	-0.0822848	-0.0359924	-0.0171859	-0.0751561	-0.0616271	-0.0430109	-0.101104	-0.0611225	-0.0467404	-0.0879809	-0.0336028	-0.0376646	-0.0796111
1.48333	-0.0949763	-0.0811466	-0.117626	-0.0936456	-0.0761448	-0.125288	-0.0347471	-0.023789	-0.0587173	-0.025287	-0.0152974	-0.0758526	-0.0484232	-0.0444929	-0.0813465	-0.0532896	-0.0450229	-0.0825754	-0.0298539	-0.0338201	-0.0741056
1.85	-0.101896	-0.0843031	-0.104767	-0.0960287	-0.0767323	-0.129329	-0.0370896	-0.0256379	-0.0700128	-0.031714	-0.0118804	-0.0661691	-0.0631001	-0.0496214	-0.085011	-0.051778	-0.0494599	-0.0789479	-0.0338118	-0.0325606	-0.0763731
2.21667	-0.110348	-0.0844989	-0.117274	-0.0942194	-0.076158	-0.126597	-0.0421058	-0.0284932	-0.0664593	-0.0405542	-0.0156942	-0.0851181	-0.0567609	-0.0546977	-0.100671	-0.0549718	-0.0443701	-0.0874084	-0.0364726	-0.0362653	-0.0722196
2.58333	-0.108807	-0.0987381	-0.109128	-0.102747	-0.0888593	-0.121144	-0.0315151	-0.0361335	-0.0599803	-0.0429575	-0.018552	-0.0722611	-0.0752721	-0.0571489	-0.0947215	-0.0666121	-0.0578324	-0.0792159	-0.0406339	-0.0396456	-0.0729241
2.95	-0.0979441	-0.0965366	-0.113688	-0.0932403	-0.0866563	-0.140541	-0.0279763	-0.0328535	-0.0741138	-0.0313382	-0.0208024	-0.0906401	-0.0508289	-0.0587739	-0.104683	-0.0599818	-0.0563709	-0.0894409	-0.0315811	-0.0401601	-0.0802971
3.31667	-0.109395	-0.0942698	-0.124355	-0.0927179	-0.0839855	-0.136482	-0.0300018	-0.0294182	-0.0752653	-0.0442938	-0.0168077	-0.0777556	-0.0631609	-0.0671507	-0.103147	-0.0646548	-0.0594792	-0.0953894	-0.0321086	-0.0412259	-0.0838906
3.68333	-0.100226	-0.0917491	-0.119637	-0.10271	-0.0834557	-0.136771	-0.0362788	-0.0260295	-0.0680348	-0.0431387	-0.0240999	-0.0743761	-0.0693224	-0.0631639	-0.107385	-0.0651322	-0.0598513	-0.0871569	-0.0398556	-0.0355746	-0.0817146
4.05	-0.105027	-0.0952441	-0.117029	-0.0964546	-0.0867793	-0.127767	-0.0288175	-0.0316224	-0.057465	-0.0371839	-0.0241965	-0.0688734	-0.0699791	-0.0621439	-0.0984577	-0.0705611	-0.0643578	-0.0882407	-0.0333168	-0.0417831	-0.0789744
4.41667	-0.11051	-0.0936441	-0.115011	-0.106006	-0.0901228	-0.13638	-0.0337647	-0.032855	-0.064047	-0.0436477	-0.0246915	-0.0685504	-0.0744139	-0.0696679	-0.107716	-0.0653548	-0.0610259	-0.0869072	-0.0389675	-0.0477621	-0.0795324
4.78333	-0.106618	-0.0952914	-0.114879	-0.107044	-0.0902146	-0.139491	-0.0335205	-0.0259067	-0.0535856	-0.0421895	-0.0252617	-0.0774398	-0.0761396	-0.0607537	-0.101335	-0.064191	-0.0615552	-0.0890087	-0.0479998	-0.0457544	-0.0797228
5.15	-0.106598	-0.103794	-0.121475	-0.104251	-0.095401	-0.144128	-0.0289353	-0.0325007	-0.0573133	-0.0517623	-0.0256731	-0.0860191	-0.0699734	-0.0651787	-0.1067	-0.0649753	-0.0710561	-0.0918484	-0.0453091	-0.0450369	-0.0732161
5.51667	-0.104933	-0.0969574	-0.114879	-0.0998554	-0.0916055	-0.133741	-0.0372168	-0.0326312	-0.0569977	-0.0336857	-0.0250237	-0.0795011	-0.0729294	-0.0668977	-0.103101	-0.0660218	-0.0654191	-0.0923829	-0.0437811	-0.0492974	-0.0811161
5.88333	-0.110286	-0.105148	-0.107964	-0.0934836	-0.094923	-0.139865	-0.0280596	-0.0311672	-0.0577971	-0.041526	-0.0278127	-0.0770414	-0.0662842	-0.0675357	-0.105696	-0.0584966	-0.0656421	-0.0924557	-0.0392433	-0.0551044	-0.0760504
6.25	-0.107612	-0.1039	-0.11822	-0.104172	-0.095023	-0.139904	-0.0342605	-0.0283807	-0.065037	-0.0486549	-0.0288252	-0.0839259	-0.0743797	-0.0758627	-0.101645	-0.0667245	-0.0736351	-0.0872672	-0.0527613	-0.0511839	-0.0830214
6.61667	-0.103202	-0.0964886	-0.121664	-0.101179	-0.101782	-0.143532	-0.0294887	-0.030517	-0.05925	-0.0482597	-0.0211794	-0.0776169	-0.0735164	-0.0743534	-0.102284	-0.0577717	-0.0670278	-0.0876356	-0.0454746	-0.0502086	-0.0734059
6.98333	-0.106427	-0.0968661	-0.124224	-0.108172	-0.100271	-0.146377	-0.0287863	-0.0334585	-0.0595571	-0.0461982	-0.025178	-0.0787874	-0.0798889	-0.0714104	-0.115252	-0.0701738	-0.0663354	-0.0952297	-0.0506216	-0.0550541	-0.0856789
7.35	-0.109049	-0.0966873	-0.121515	-0.109428	-0.0994085	-0.135188	-0.0330141	-0.0346142	-0.0494578	-0.047348	-0.0289376	-0.0814422	-0.0781736	-0.0691451	-0.109496	-0.070072	-0.0721041	-0.0907904	-0.0494288	-0.0557503	-0.0827036
7.71667	-0.104519	-0.102503	-0.121167	-0.106516	-0.102018	-0.151836	-0.0397675	-0.0301412	-0.0582845	-0.050112	-0.0254902	-0.0746178	-0.0733887	-0.0694927	-0.105757	-0.0729955	-0.0722921	-0.0935506	-0.0558728	-0.0548869	-0.0742263
8.08333	-0.105335	-0.0929541	-0.123495	-0.101824	-0.102512	-0.143871	-0.0292257	-0.0318025	-0.0512773	-0.0552362	-0.0208454	-0.0801556	-0.0668403	-0.0683365	-0.108535	-0.0622013	-0.0697254	-0.0935619	-0.0487851	-0.0574116	-0.0904796
8.45	-0.100578	-0.0990371	-0.123293	-0.0994408	-0.100493	-0.139644	-0.0307828	-0.028711	-0.0575669	-0.0598092	-0.0239585	-0.0729527	-0.0737194	-0.0655319	-0.109326	-0.0761332	-0.0701999	-0.0951724	-0.0445221	-0.0597777	-0.0856192
8.81667	-0.108142	-0.0963633	-0.121564	-0.108499	-0.101701	-0.144156	-0.0298023	-0.0269117	-0.048707	-0.0487583	-0.0219092	-0.0729413	-0.0743359	-0.0693032	-0.107221	-0.0710863	-0.0683271	-0.0952816	-0.0493816	-0.0518303	-0.0876443
9.18333	-0.100736	-0.103981	-0.128259	-0.111979	-0.095612	-0.1481	-0.0251546	-0.0334342	-0.0584515	-0.0441495	-0.0257556	-0.0814014	-0.0781471	-0.0686362	-0.110161	-0.073069	-0.0713891	-0.10448	-0.0480098	-0.0569248	-0.0896999
9.55	-0.10257	-0.0963284	-0.126485	-0.109563	-0.10082	-0.149503	-0.0304568	-0.0298822	-0.0480612	-0.0483828	-0.0254162	-0.0777502	-0.0730144	-0.0691942	-0.106126	-0.0692773	-0.0730892	-0.101474	-0.0480297	-0.0613624	-0.0879011
9.91667	-0.102359	-0.0931578	-0.12783	-0.103874	-0.101638	-0.152166	-0.0309678	-0.0259442	-0.0596935	-0.0481832	-0.0274407	-0.0778439	-0.0732269	-0.0685037	-0.113817	-0.0767123	-0.0717521	-0.106396	-0.0469276	-0.0585949	-0.0953313
10.2833	-0.101419	-0.101699	-0.121879	-0.10273	-0.10357	-0.144564	-0.0248416	-0.0302157	-0.0459603	-0.044636	-0.0292642	-0.0806601	-0.0690941	-0.0700567	-0.096839	-0.0719735	-0.0748372	-0.0946099	-0.0485578	-0.0604324	-0.0794506
10.65	-0.104773	-0.111911	-0.119631	-0.104558	-0.10306	-0.140227	-0.036226	-0.028174	-0.0513103	-0.043008	-0.0274515	-0.0824456	-0.0701857	-0.0728045	-0.107446	-0.075466	-0.0745749	-0.0954309	-0.0505884	-0.0579971	-0.0884031
11.0167	-0.112223	-0.097052	-0.123337	-0.103131	-0.100982	-0.146158	-0.0374683	-0.0199024	-0.0508913	-0.0559112	-0.0230024	-0.0822761	-0.0778995	-0.0625764	-0.111104	-0.0732608	-0.0746693	-0.106788	-0.0481651	-0.0535466	-0.0891167
11.3833	-0.102745	-0.10336	-0.130242	-0.106995	-0.104448	-0.13533	-0.0289683	-0.0224682	-0.0531271	-0.0494232	-0.0216097	-0.0848688	-0.0672729	-0.0640747	-0.111806	-0.0664373	-0.0736826	-0.0992672	-0.040299	-0.0561413	-0.0881974
11.75	-0.10977	-0.10936	-0.128786	-0.117797	-0.106105	-0.146667	-0.0266387	-0.0291675	-0.0533978	-0.0473337	-0.0197675	-0.0798486	-0.0726303	-0.0681145	-0.109243	-0.0682737	-0.0740599	-0.101863	-0.0514911	-0.0584747	-0.0892006
12.1167	-0.0997201	-0.105033	-0.13045	-0.108254	-0.0967323	-0.137652	-0.0240448	-0.020999	-0.039765	-0.0510308	-0.0232104	-0.0787154	-0.0625604	-0.0664104	-0.110706	-0.0649323	-0.0712634	-0.0959152	-0.0524586	-0.0561082	-0.0878929
12.4833	-0.103551	-0.104763	-0.132055	-0.100467	-0.0974762	-0.149448	-0.0312265	-0.0150064	-0.0483597	-0.040338	-0.0258604	-0.084614	-0.0590581	-0.0639174	-0.107533	-0.0648905	-0.0711898	-0.0978639	-0.0375118	-0.0528901	-0.0914306
12.85	-0.104219	-0.104509	-0.1226	-0.104075	-0.0949332	-0.143951	-0.0309291	-0.0182639	-0.0452978	-0.043136	-0.0131719	-0.0880217	-0.0651052	-0.0608773	-0.106514	-0.0626726	-0.0699404	-0.107144	-0.0450443	-0.0496766	-0.0834556
13.2167	-0.100956	-0.105311	-0.131224	-0.101784	-0.096077	-0.141578	-0.0227428	-0.0186372	-0.0423788	-0.0389837	-0.0260147	-0.0635296	-0.0659724	-0.0599652	-0.101483	-0.0633152	-0.0765766	-0.0892949	-0.0480896	-0.0570894	-0.0795021
13.5833	-0.0954143	-0.100888	-0.123384	-0.104384	-0.0970355	-0.136627	-0.0330606	-0.0160782	-0.0405868	-0.0445999	-0.0188477	-0.0833336	-0.0624646	-0.0580927	-0.100171	-0.06801	-0.0716331	-0.101941	-0.0505958	-0.0649833	-0.0834281
13.95	-0.0957643	-0.0997711	-0.126441	-0.0987421	-0.0918252	-0.144675	-0.019256	-0.0176924	-0.0400563	-0.0417325	-0.0131429	-0.0896931	-0.0615211	-0.0603869	-0.108216	-0.0614955	-0.0700553	-0.0941934	-0.0367693	-0.0555756	-0.0979696
14.3167	-0.111346	-0.103584	-0.135489	-0.100696	-0.0965223	-0.141859	-0.0340413	-0.0245415	-0.0481075	-0.0453932	-0.0147539	-0.0747659	-0.0678389	-0.0554594	-0.106058	-0.0622988	-0.0694704	-0.104766	-0.0475581	-0.0550916	-0.0831419
14.6833	-0.100931	-0.0967121	-0.12465	-0.0996251	-0.0899793	-0.140428	-0.0103915	-0.013499	-0.0528938	-0.0403045	-0.0114275	-0.0846911	-0.0595017	-0.056939	-0.101838	-0.0574475	-0.0716964	-0.0991864	-0.0470988	-0.0467706	-0.0827926
15.05	-0.101087	-0.106735	-0.130083	-0.0964181	-0.097592	-0.148123	-0.0271495	-0.0111947	-0.0509986	-0.0423955	-0.0152272	-0.0809109	-0.0585312	-0.0617746	-0.104934	-0.0590465	-0.0719641	-0.0893767	-0.0424338	-0.0567873	-0.0951894
15.4167	-0.100166	-0.107207	-0.1279	-0.0932309	-0.0934128	-0.133623	-0.0296143	-0.01708	-0.0500983	-0.0492037	-0.0160894	-0.0844191	-0.0611013	-0.0596679	-0.10776	-0.0601293	-0.0673709	-0.0967515	-0.0512851	-0.0538811	-0.0911846
15.7833	-0.10817	-0.102866	-0.136065	-0.100115	-0.0997285	-0.147415	-0.0315558	-0.0132542	-0.0527916	-0.0361232	-0.0139017	-0.0850079	-0.0598649	-0.0494667	-0.112879	-0.0583357	-0.0642151	-0.102046	-0.0546591	-0.0534364	-0.0931554
16.15	-0.0999221	-0.0991766	-0.131344	-0.0987528	-0.0988303	-0.144954	-0.0274583	-0.00898498	-0.0378797	-0.0505217	-0.0155635	-0.0863095	-0.0641699	-0.054726	-0.106252	-0.0654798	-0.0715754	-0.0973229	-0.0423471	-0.0551181	-0.086392
16.5167	-0.0984624	-0.101575	-0.124769	-0.10689	-0.091565	-0.142483	-0.027236	-0.0159112	-0.0476717	-0.0409674	-0.0118407	-0.0705961	-0.0600496	-0.0611856	-0.10991	-0.0621381	-0.0748426	-0.10059	-0.0485723	-0.0612559	-0.0944036
16.8833	-0.108244	-0.107946	-0.1377	-0.10498	-0.092001	-0.142501	-0.0421336	-0.0177363	-0.0564925	-0.0487205	-0.00987566	-0.0899444	-0.0661631	-0.0582242	-0.106982	-0.068123	-0.0764396	-0.0998482	-0.0530769	-0.0561104	-0.0982049
17.25	-0.0959138	-0.0999424	-0.12333	-0.103782	-0.0886945	-0.13224	-0.034437	-0.00738922	-0.0419903	-0.0434144	-0.00992468	-0.0907466	-0.0611277	-0.0570072	-0.0999425	-0.058945	-0.0681461	-0.0924489	-0.0357263	-0.0475198	-0.0940841
17.6167	-0.100985	-0.0991956	-0.128749	-0.0942758	-0.0853538	-0.12848	-0.0322923	-0.0112455	-0.048864	-0.0357112	-0.00382245	-0.0778049	-0.0549144	-0.0509339	-0.100687	-0.0582918	-0.0651074	-0.0891831	-0.0374911	-0.0546266	-0.0932348
17.9833	-0.104339	-0.0998522	-0.131679	-0.109754	-0.0881898	-0.142728	-0.0289373	-0.011502	-0.0442581	-0.0386652	-0.00887096	-0.0801249	-0.0625789	-0.0488715	-0.106489	-0.0655293	-0.0700724	-0.0920217	-0.054338	-0.0511411	-0.0842869
18.35	-0.103937	-0.10142	-0.13062	-0.0978718	-0.0996588	-0.144578	-0.0277453	-0.011699	-0.0396158	-0.0386692	-0.017221	-0.0799326	-0.0588889	-0.0473099	-0.105035	-0.0542022	-0.0720199	-0.105335	-0.041053	-0.0517306	-0.100478
18.7167	-0.103701	-0.102297	-0.130099	-0.0937941	-0.0886323	-0.146759	-0.0351351	-0.0149725	-0.0511418	-0.0420545	-0.0131984	-0.0817211	-0.0567597	-0.055023	-0.102423	-0.06175	-0.0707934	-0.101444	-0.0451178	-0.0492637	-0.0955636
19.0833	-0.101007	-0.0980966	-0.120516	-0.0926296	-0.0859143	-0.137852	-0.0307846	-0.00742796	-0.0370808	-0.0456205	-0.00377742	-0.0784641	-0.0537462	-0.0493235	-0.103804	-0.0591621	-0.0705349	-0.0867674	-0.0415804	-0.0527857	-0.0936201
19.45	-0.105591	-0.0981651	-0.126697	-0.102224	-0.0865933	-0.128979	-0.0354713	-0.00705188	-0.0357201	-0.0373637	-0.0125809	-0.0797119	-0.0606584	-0.0518774	-0.0990893	-0.0648963	-0.0692968	-0.0936841	-0.0516705	-0.0473726	-0.0852243
19.8167	-0.100697	-0.0992008	-0.133181	-0.0998261	-0.0860375	-0.139031	-0.0247561	-0.00634521	-0.0518503	-0.0304725	-0.00326067	-0.0907216	-0.0588297	-0.0451002	-0.113599	-0.0608466	-0.0644686	-0.101668	-0.0421258	-0.0570674	-0.0966156
20.1833	-0.100435	-0.0915726	-0.128675	-0.0947126	-0.0798008	-0.134296	-0.0282705	-0.00336647	-0.0341163	-0.0392105	-0.00516194	-0.0829181	-0.0526587	-0.0487404	-0.10461	-0.0500036	-0.0684584	-0.0943599	-0.0397378	-0.0475776	-0.0874511
20.55	-0.0936986	-0.0959056	-0.131204	-0.0824293	-0.0747593	-0.147528	-0.0108828	-0.00703597	-0.0462733	-0.0298817	-0.00519091	-0.0854321	-0.0531234	-0.0468409	-0.105979	-0.0418408	-0.0591339	-0.100758	-0.0353926	-0.0460756	-0.0965601
20.9167	-0.0963848	-0.0976386	-0.120788	-0.0918971	-0.0832747	-0.135318	-0.0273305	-0.0111215	-0.0402383	-0.04232	-0.000566453	-0.0800306	-0.0613691	-0.0567404	-0.108633	-0.0599455	-0.0606484	-0.0936754	-0.0332193	-0.0532872	-0.0902856
21.2833	-0.0998618	-0.0927126	-0.128294	-0.0980636	-0.0820947	-0.137325	-0.0354606	-0.0140054	-0.0468195	-0.0466655	-0.00746736	-0.0768574	-0.0492152	-0.0418959	-0.101381	-0.064835	-0.0667244	-0.0953066	-0.0428633	-0.0512666	-0.0882194
21.65	-0.0884289	-0.0974431	-0.126618	-0.0967846	-0.0811203	-0.131607	-0.0171606	-0.00573397	-0.0403491	-0.0380735	-0.00140041	-0.0730964	-0.0549667	-0.0397069	-0.0980348	-0.0605735	-0.0564968	-0.0942092	-0.0299493	-0.0415616	-0.0856989
22.0167	-0.11024	-0.0965899	-0.113639	-0.104913	-0.091267	-0.136326	-0.0286942	-0.00988871	-0.0420275	-0.0426862	-0.0121992	-0.0755494	-0.0513194	-0.0475732	-0.0933323	-0.0627352	-0.0739346	-0.0898162	-0.047921	-0.0545093	-0.0844484
22.3833	-0.105714	-0.0959221	-0.124216	-0.0984876	-0.0803232	-0.137046	-0.0365795	-0.00824896	-0.0511675	-0.0508125	-0.00333944	-0.0821154	-0.0607786	-0.0480704	-0.11519	-0.06741	-0.0569199	-0.0950702	-0.0551678	-0.0452351	-0.0871349
22.75	-0.0888186	-0.103854	-0.12936	-0.0901774	-0.085297	-0.136226	-0.0357898	-0.0107317	-0.0366468	-0.0237442	-0.00694567	-0.0786206	-0.0525304	-0.0567867	-0.106813	-0.0469713	-0.0748421	-0.0941614	-0.0397081	-0.0519848	-0.0864441
23.1167	-0.0893156	-0.0970408	-0.124029	-0.0970083	-0.082208	-0.127817	-0.0334913	-0.0120737	-0.0354742	-0.0305332	-0.00368863	-0.0712496	-0.0579284	-0.0560032	-0.0961714	-0.0613428	-0.0633361	-0.0910759	-0.0396531	-0.0516943	-0.10087
23.4833	-0.0976026	-0.0898438	-0.122214	-0.0966073	-0.0747945	-0.135644	-0.0320783	-0.00271717	-0.0422251	-0.0375317	-0.00349715	-0.0797018	-0.0484154	-0.0465392	-0.0967632	-0.0594742	-0.0689916	-0.0984287	-0.0428346	-0.0396964	-0.0813849
23.85	-0.101294	-0.0966678	-0.110807	-0.0935011	-0.0875575	-0.146069	-0.0235765	0.0019033	-0.0385633	-0.038467	-0.0048672	-0.0873106	-0.0544526	-0.0468827	-0.111297	-0.053392	-0.0699651	-0.0921194	-0.0294273	-0.0465404	-0.103193
24.2167	-0.0984881	-0.0826711	-0.125859	-0.0908769	-0.0818217	-0.129341	-0.0362408	-0.00513697	-0.0340363	-0.0300472	2.563e-06	-0.0762546	-0.0554449	-0.0446374	-0.084009	-0.0521563	-0.0679924	-0.0875854	-0.0384346	-0.0433071	-0.0853556
24.5833	-0.0935736	-0.100738	-0.121706	-0.0980159	-0.0753175	-0.134204	-0.0283063	-0.00689068	-0.0490033	-0.0313267	-0.00702521	-0.0866956	-0.0456464	-0.0464726	-0.0993725	-0.0665658	-0.0676536	-0.0960734	-0.031091	-0.0534869	-0.0932531
24.95	-0.0728734	-0.0885974	-0.127702	-0.0897886	-0.069131	-0.135375	-0.0191171	0.000719309	-0.043482	-0.02595	0.00414836	-0.0840994	-0.0449092	-0.0420122	-0.109158	-0.050438	-0.0622816	-0.0984156	-0.0322528	-0.0418203	-0.0848699
25.3167	-0.0919041	-0.0993643	-0.125112	-0.0892539	-0.0746815	-0.13758	-0.0368482	0.00121179	-0.0442886	-0.0260917	-0.00332066	-0.0820803	-0.0406699	-0.0452122	-0.0994467	-0.0599413	-0.0630681	-0.0939911	-0.0375071	-0.0471189	-0.100129
25.6833	-0.102624	-0.0936436	-0.126427	-0.0935511	-0.0790387	-0.127902	-0.0261821	-0.011203	-0.0497253	-0.0407435	0.0012626	-0.0812181	-0.0448486	-0.0425184	-0.10225	-0.0535895	-0.0548039	-0.0939694	-0.0340948	-0.0483881	-0.0864787
26.05	-0.0953528	-0.0923328	-0.116562	-0.0984556	-0.07563	-0.130266	-0.0274095	-0.000131726	-0.0359938	-0.035459	-0.0048117	-0.0764736	-0.0546246	-0.0523456	-0.0991645	-0.056175	-0.0603476	-0.0787279	-0.0388913	-0.0390594	-0.0936056
26.4167	-0.0936566	-0.0927048	-0.118624	-0.0979744	-0.0854569	-0.129618	-0.0353303	-0.00553474	-0.0413405	-0.0452052	-0.0120442	-0.0760198	-0.0522604	-0.0500826	-0.101135	-0.0643703	-0.0660506	-0.0919567	-0.0394205	-0.0460484	-0.0846038
26.7833	-0.0895096	-0.0989734	-0.123637	-0.0953583	-0.082291	-0.133999	-0.0276548	-0.00771216	-0.0413116	-0.0326537	-0.00233612	-0.0905638	-0.0528584	-0.0418806	-0.0867812	-0.0541818	-0.0638806	-0.0874137	-0.0338176	-0.0550503	-0.0908359
27.15	-0.0927248	-0.0892383	-0.113521	-0.0968676	-0.0751185	-0.140967	-0.0437115	0.00550279	-0.0439331	-0.038613	0.00127438	-0.0842244	-0.0510656	-0.0415027	-0.100138	-0.0561096	-0.0554016	-0.0915591	-0.0364023	-0.0424993	-0.0917849
30	-0.0944	-0.0664	-0.0984	-0.0869	-0.0869	-0.0869	-0.0304	-0.0494	-0.0304	-0.0374	-0.0514	-0.0464	-0.0644	-0.0484	-0.0634	-0.0684	-0.0624	-0.0804	-0.0514	-0.0474	-0.0714
45	-0.1234	-0.1364	-0.1174	-0.1194	-0.1369	-0.1194	-0.0324	-0.0544	-0.0514	-0.0524	-0.0514	-0.0494	-0.1024	-0.0924	-0.0804	-0.1034	-0.0844	-0.0854	-0.0674	-0.0774	-0.0764
60	-0.1224	-0.1274	-0.1284	-0.1114	-0.1229	-0.1184	-0.0474	-0.0494	-0.0444	-0.0524	-0.0574	-0.0484	0.0164	-0.0764	-0.0724	0.0163	-0.0814	-0.0944	-0.0764	-0.0674	-0.0934
75	-0.0904	-0.1174	-0.0474	-0.0959	-0.0819	-0.0639	-0.0624	-0.0434	-0.0484	-0.0254	-0.0194	-0.0164	-0.0664	-0.0794	-0.0584	-0.0714	-0.0534	-0.0424	-0.0684	-0.0494	-0.0434
90	-0.0954	-0.1084	-0.0834	-0.1114	-0.1194	-0.1034	-0.0584	-0.0614	-0.0534	-0.0564	-0.0604	-0.0284	-0.1114	-0.0914	-0.0854	-0.0604	-0.1034	-0.0774	-0.0954	-0.0774	-0.0644

## Sheet: xCELLigence
	Cellular impedence measured using the Xcelligence system
	Aripiprazole				Pardoprunox				S-3PPP				Bifeprunox				Cariprazine				Dopamine				Ropinirole
time (mins)	n=1	n=2	n=3	n=4	n=1	n=2	n=3	n=4	n=1	n=2	n=3	n=4	n=1	n=2	n=3	n=4	n=1	n=2	n=3	n=4	n=1	n=2	n=3	n=4	n=1	n=2	n=3	n=4
0.168	0.0017	0.0017	-0.0081	0.0122	0.0397	0.0223	0.0228	0.0006	0.0164	0.01	0.0055	0.0151	0.0051	-0.0104	0.0144	0.0152	0.0027	0.0112	0	0.0035	0.0171	0.031	0.0496	0.0457	0.0006	0.0763	0.1054	0.0724
0.42	0.0072	0.0012	-0.0002	0.0097	0.0591	0.0397	0.0363	0.0166	0.0248	0.0155	0.008	0.0098	0.0129	-0.009	0.0152	0.0185	0.0071	0.0185	0.0044	0.007	0.0349	0.0514	0.084	0.0793	0.0151	0.0782	0.1288	0.092
0.666	0.0126	0.0033	0.0056	0.0135	0.0714	0.0536	0.0615	0.0367	0.029	0.019	0.0112	0.0134	0.0246	-0.0057	0.019	0.029	0.0164	0.0241	0.0081	0.0107	0.0649	0.0785	0.0998	0.0986	0.0399	0.0819	0.1432	0.1019
0.918	0.0159	0.0048	0.0116	0.017	0.0784	0.0638	0.0827	0.057	0.0317	0.0211	0.0123	0.0151	0.038	0.0032	0.0273	0.0418	0.025	0.0282	0.0108	0.0162	0.0896	0.0971	0.1079	0.1096	0.0662	0.0857	0.1498	0.1081
1.17	0.0189	0.0052	0.0155	0.022	0.0824	0.0695	0.0972	0.0683	0.0348	0.0235	0.0116	0.0159	0.0507	0.014	0.0356	0.0554	0.032	0.03	0.012	0.0189	0.1029	0.1053	0.1134	0.1155	0.0834	0.0888	0.1544	0.1169
1.434	0.0225	0.0062	0.0191	0.0271	0.0874	0.0738	0.1061	0.0742	0.0365	0.0259	0.0108	0.0153	0.0606	0.0243	0.0425	0.0676	0.0356	0.0322	0.014	0.0209	0.1101	0.1109	0.1167	0.1205	0.0929	0.0924	0.1582	0.1229
1.698	0.0259	0.0083	0.0233	0.032	0.0923	0.0786	0.1115	0.0787	0.04	0.0281	0.0121	0.0143	0.0695	0.0324	0.0489	0.0778	0.0406	0.0359	0.0168	0.0247	0.115	0.1163	0.1208	0.1251	0.0975	0.0963	0.1612	0.1279
1.95	0.0299	0.0095	0.0261	0.0363	0.0965	0.0832	0.1157	0.0833	0.0425	0.0311	0.0136	0.0135	0.0761	0.0396	0.0532	0.0867	0.0428	0.0374	0.0193	0.0264	0.1195	0.1209	0.1241	0.1297	0.1014	0.0984	0.164	0.1335
2.202	0.0321	0.0123	0.0295	0.0404	0.1017	0.0879	0.1191	0.0859	0.0458	0.0334	0.0152	0.0141	0.0827	0.0455	0.0576	0.0938	0.0482	0.0394	0.022	0.0294	0.1256	0.126	0.1269	0.1332	0.1045	0.1013	0.1675	0.1359
2.448	0.0343	0.0136	0.0325	0.044	0.1043	0.0926	0.1222	0.0885	0.048	0.0363	0.0166	0.0151	0.088	0.0517	0.0622	0.0997	0.0499	0.0415	0.0235	0.0319	0.1301	0.1293	0.1288	0.1344	0.1086	0.1031	0.1692	0.1392
2.7	0.0363	0.0159	0.0345	0.0467	0.1073	0.0964	0.1249	0.0908	0.0501	0.0388	0.0176	0.0168	0.093	0.0571	0.0645	0.104	0.0539	0.0425	0.0249	0.0347	0.1338	0.1333	0.1294	0.1371	0.1124	0.104	0.1699	0.1406
2.97	0.0382	0.0172	0.036	0.0493	0.1107	0.0999	0.1279	0.0936	0.0516	0.0408	0.0192	0.0182	0.0964	0.0617	0.0674	0.108	0.056	0.0452	0.0263	0.0359	0.1377	0.1361	0.1303	0.1374	0.1161	0.1052	0.1703	0.1423
3.234	0.0394	0.0188	0.0369	0.0513	0.1125	0.1022	0.1289	0.0939	0.0523	0.0424	0.0207	0.0201	0.1006	0.0651	0.0693	0.1103	0.0577	0.0455	0.0275	0.0376	0.1404	0.1384	0.1301	0.1373	0.1178	0.1063	0.1701	0.1431
3.486	0.0397	0.021	0.0389	0.0528	0.1138	0.1041	0.1299	0.0938	0.0537	0.0431	0.0219	0.021	0.1034	0.0672	0.0711	0.1131	0.0595	0.0465	0.0286	0.0393	0.1425	0.1397	0.1305	0.1367	0.1201	0.1086	0.169	0.1438
3.75	0.0414	0.0219	0.0395	0.0538	0.1166	0.1051	0.13	0.0949	0.0538	0.0436	0.0226	0.0231	0.1046	0.0699	0.0732	0.1149	0.0605	0.0479	0.0298	0.0404	0.144	0.1413	0.1309	0.1378	0.1222	0.1097	0.168	0.1456
4.002	0.0424	0.023	0.0403	0.0553	0.1171	0.1056	0.1299	0.0955	0.0549	0.0434	0.0239	0.0245	0.108	0.0719	0.0745	0.116	0.0627	0.049	0.0306	0.0412	0.1457	0.142	0.1315	0.1383	0.123	0.1114	0.1677	0.1484
4.266	0.0416	0.024	0.041	0.0558	0.1173	0.1068	0.1294	0.0957	0.0542	0.0445	0.025	0.0244	0.108	0.0736	0.0749	0.1168	0.063	0.0485	0.031	0.0424	0.1462	0.1424	0.1318	0.14	0.1247	0.1132	0.1678	0.1495
4.518	0.0434	0.0257	0.0416	0.0566	0.1191	0.1077	0.1292	0.0965	0.0548	0.045	0.026	0.0257	0.1101	0.0755	0.0761	0.1178	0.0636	0.0503	0.0325	0.0425	0.1487	0.1439	0.1334	0.1415	0.1252	0.1164	0.1682	0.1517
4.782	0.0431	0.0264	0.0422	0.0572	0.1192	0.108	0.1287	0.0961	0.0546	0.0448	0.0258	0.0269	0.1107	0.0776	0.0778	0.118	0.0644	0.0504	0.0322	0.0441	0.1493	0.1446	0.1351	0.1427	0.1275	0.1191	0.1684	0.1549
5.034	0.044	0.0274	0.0432	0.0568	0.1196	0.1082	0.1271	0.0966	0.055	0.0448	0.0264	0.0254	0.1127	0.0781	0.0786	0.117	0.065	0.05	0.0332	0.0443	0.1511	0.1465	0.1364	0.1455	0.1278	0.1216	0.1691	0.1586
5.286	0.0436	0.0279	0.0435	0.0566	0.1203	0.1083	0.1266	0.0972	0.0548	0.0442	0.0266	0.027	0.1133	0.0793	0.0791	0.1175	0.0651	0.0503	0.0338	0.0457	0.1526	0.147	0.1392	0.1489	0.1289	0.1254	0.1709	0.162
5.532	0.0453	0.0288	0.0436	0.0571	0.122	0.1093	0.1265	0.0985	0.0536	0.0444	0.0271	0.0284	0.1134	0.0797	0.08	0.1175	0.0652	0.0505	0.0341	0.0457	0.154	0.149	0.1416	0.1511	0.1302	0.1279	0.1734	0.1667
5.784	0.0441	0.0293	0.0444	0.0571	0.1232	0.1088	0.1273	0.0993	0.0544	0.0439	0.0272	0.027	0.1139	0.0799	0.081	0.1178	0.0662	0.0508	0.0345	0.047	0.1575	0.151	0.1461	0.1546	0.132	0.1324	0.176	0.1704
6.036	0.0443	0.0295	0.038	0.0569	0.1248	0.1101	0.1273	0.1014	0.0533	0.0437	0.0276	0.0278	0.1143	0.0814	0.0749	0.1173	0.0657	0.0513	0.0358	0.0475	0.1601	0.154	0.144	0.1588	0.1341	0.1357	0.1778	0.176
6.282	0.0447	0.0304	0.0415	0.0566	0.1256	0.1116	0.1271	0.1021	0.0532	0.0433	0.028	0.0284	0.1144	0.0816	0.0811	0.117	0.0656	0.051	0.0363	0.0465	0.1635	0.1572	0.1526	0.1628	0.1355	0.1399	0.1804	0.1797
6.534	0.0456	0.0309	0.0436	0.0569	0.1268	0.1128	0.1284	0.105	0.0535	0.043	0.0273	0.0288	0.1154	0.0815	0.0817	0.1164	0.067	0.0516	0.0365	0.0423	0.1667	0.1594	0.1582	0.1665	0.1383	0.1429	0.1843	0.1835
6.786	0.0452	0.0303	0.0425	0.0561	0.1288	0.1129	0.129	0.1078	0.0534	0.0422	0.0275	0.0288	0.116	0.0822	0.0808	0.1167	0.0664	0.0517	0.0368	0.0421	0.1703	0.1643	0.1612	0.1711	0.1399	0.1465	0.1864	0.1874
7.032	0.0461	0.0311	0.0482	0.0564	0.1308	0.1148	0.1303	0.1084	0.0526	0.0424	0.0277	0.0287	0.1165	0.0822	0.0827	0.117	0.0664	0.0527	0.0368	0.0533	0.1737	0.168	0.1606	0.1735	0.1433	0.1505	0.1901	0.1911
7.284	0.0453	0.0314	0.0443	0.0561	0.1324	0.1167	0.1317	0.1102	0.0524	0.0415	0.0285	0.0303	0.1177	0.0822	0.0784	0.1169	0.0673	0.0526	0.0373	0.0509	0.177	0.1719	0.1636	0.1766	0.1457	0.153	0.1933	0.1941
7.536	0.045	0.0317	0.0442	0.0557	0.1346	0.1169	0.1331	0.1126	0.0522	0.042	0.0278	0.0298	0.1185	0.0835	0.08	0.1169	0.0664	0.0531	0.0381	0.052	0.1802	0.1758	0.1676	0.1798	0.1479	0.1561	0.1955	0.1983
7.782	0.0464	0.0315	0.0435	0.0555	0.1352	0.1187	0.1345	0.1147	0.0521	0.0411	0.028	0.0292	0.1199	0.0834	0.0801	0.1172	0.0677	0.0533	0.0389	0.0486	0.1841	0.1798	0.1716	0.1828	0.1513	0.159	0.1981	0.2008
8.034	0.0459	0.0321	0.0474	0.0553	0.1377	0.1194	0.1359	0.1176	0.0518	0.0402	0.027	0.0294	0.1194	0.0831	0.0877	0.1178	0.0674	0.0544	0.039	0.0495	0.1874	0.1833	0.1777	0.1861	0.1536	0.1615	0.2007	0.204
8.286	0.0466	0.0321	0.0471	0.0549	0.1393	0.1214	0.1367	0.1181	0.0518	0.0406	0.0275	0.0287	0.1197	0.0841	0.0886	0.1182	0.068	0.0542	0.0396	0.0503	0.1907	0.1876	0.18	0.1872	0.1569	0.1646	0.2024	0.2054
8.532	0.0462	0.0324	0.0476	0.0551	0.1407	0.1233	0.1377	0.1198	0.0517	0.04	0.0277	0.0294	0.1214	0.0837	0.0898	0.1188	0.069	0.0546	0.0402	0.0504	0.194	0.1902	0.183	0.1891	0.1588	0.1667	0.2042	0.2077
8.784	0.0464	0.0326	0.0486	0.0546	0.1433	0.124	0.1398	0.121	0.0508	0.0396	0.0272	0.0303	0.1223	0.0844	0.091	0.1197	0.0693	0.0547	0.0402	0.0517	0.1961	0.1935	0.1861	0.1901	0.1616	0.1684	0.2059	0.2093
9.036	0.0473	0.0329	0.0488	0.0545	0.1441	0.1245	0.1406	0.1223	0.0503	0.0391	0.0276	0.0295	0.122	0.0842	0.0912	0.1197	0.0684	0.0553	0.0408	0.0513	0.1975	0.1955	0.1866	0.1926	0.1635	0.17	0.207	0.2107
9.282	0.0465	0.0326	0.0485	0.055	0.1454	0.126	0.1421	0.1228	0.0504	0.0392	0.0268	0.03	0.1234	0.0843	0.0913	0.1203	0.0694	0.0561	0.0411	0.0513	0.1999	0.1995	0.1877	0.1926	0.1659	0.1709	0.2084	0.2128
9.534	0.0468	0.0336	0.0486	0.0552	0.1471	0.1269	0.1423	0.124	0.0499	0.0387	0.0268	0.029	0.1233	0.0857	0.0924	0.1212	0.0694	0.0559	0.0413	0.0518	0.2016	0.2025	0.1902	0.1941	0.1673	0.1728	0.2093	0.2131
9.786	0.047	0.0334	0.0498	0.0548	0.147	0.1274	0.1428	0.1243	0.05	0.0376	0.0271	0.0287	0.1247	0.0852	0.0926	0.1209	0.07	0.0561	0.042	0.0519	0.2036	0.203	0.1912	0.1949	0.1685	0.1736	0.209	0.2139
10.032	0.0467	0.0339	0.0492	0.0553	0.1481	0.1277	0.1439	0.126	0.0499	0.0378	0.0276	0.0286	0.1247	0.0862	0.093	0.1219	0.0691	0.0554	0.0423	0.0515	0.2047	0.2056	0.1912	0.197	0.1709	0.175	0.2099	0.2139
10.284	0.0469	0.0341	0.0489	0.0545	0.1484	0.1283	0.1439	0.1254	0.0489	0.0375	0.0264	0.0286	0.125	0.0856	0.093	0.1216	0.0707	0.0561	0.0423	0.051	0.2058	0.2065	0.1915	0.1962	0.1717	0.1753	0.2097	0.2149
10.536	0.047	0.0341	0.0503	0.0547	0.149	0.1286	0.1437	0.1259	0.049	0.0375	0.0267	0.0285	0.1256	0.0868	0.0947	0.1215	0.0697	0.0566	0.0426	0.0522	0.207	0.208	0.1926	0.1976	0.1722	0.1763	0.2092	0.2153
10.782	0.0476	0.0338	0.0496	0.0544	0.1498	0.1285	0.1438	0.1257	0.0474	0.0369	0.0256	0.0282	0.1244	0.0866	0.094	0.1211	0.0695	0.0568	0.043	0.0524	0.2071	0.2091	0.193	0.1982	0.173	0.1769	0.2091	0.2163
11.034	0.047	0.0344	0.0498	0.0542	0.1489	0.1288	0.1429	0.1248	0.0474	0.0366	0.0257	0.0281	0.125	0.0866	0.0943	0.1207	0.0706	0.0571	0.0432	0.0523	0.2084	0.2103	0.1925	0.1977	0.1732	0.1777	0.2085	0.2177
11.286	0.0473	0.0345	0.0504	0.0532	0.1495	0.1294	0.143	0.1256	0.047	0.036	0.0261	0.0272	0.1245	0.0867	0.0948	0.1208	0.0688	0.0578	0.0435	0.053	0.2083	0.2104	0.1935	0.1994	0.1746	0.1779	0.2084	0.2178
11.532	0.0474	0.0345	0.05	0.0539	0.1493	0.1294	0.1429	0.1255	0.0472	0.0354	0.0255	0.027	0.1247	0.0871	0.0945	0.1207	0.0705	0.0567	0.0435	0.0523	0.2093	0.2105	0.1924	0.1997	0.175	0.1778	0.2077	0.2178
11.784	0.0473	0.0342	0.0496	0.0533	0.1479	0.129	0.1426	0.126	0.0458	0.0352	0.025	0.0275	0.1241	0.087	0.0948	0.1202	0.07	0.0572	0.0439	0.0531	0.2093	0.2111	0.1932	0.2006	0.1757	0.1779	0.2072	0.2188
12.036	0.0475	0.0342	0.051	0.0536	0.1481	0.1284	0.1421	0.1254	0.0459	0.0344	0.0251	0.0274	0.1244	0.0864	0.0959	0.12	0.0703	0.0565	0.0435	0.0529	0.2086	0.2117	0.1943	0.2008	0.1755	0.1785	0.2067	0.2187
12.282	0.0478	0.0344	0.0501	0.053	0.1484	0.128	0.1407	0.1253	0.0445	0.0337	0.0257	0.0266	0.1242	0.0864	0.0949	0.1191	0.0704	0.0574	0.0436	0.0525	0.2088	0.2127	0.1928	0.201	0.1756	0.1784	0.2055	0.2201
12.552	0.0475	0.0334	0.0506	0.0526	0.1478	0.1279	0.1401	0.1243	0.044	0.0337	0.0241	0.0266	0.1219	0.086	0.0956	0.1189	0.069	0.056	0.0435	0.0532	0.2078	0.2113	0.1934	0.2023	0.1752	0.179	0.2054	0.2199
12.816	0.0472	0.0332	0.0506	0.0521	0.1476	0.1274	0.1391	0.1249	0.0434	0.0329	0.0241	0.0257	0.1225	0.0854	0.095	0.118	0.0686	0.0565	0.0428	0.053	0.2088	0.2112	0.1935	0.2024	0.1753	0.1785	0.2043	0.2206
13.068	0.0464	0.0333	0.0506	0.0519	0.1471	0.1267	0.1385	0.1243	0.0424	0.0326	0.0242	0.0252	0.1215	0.0853	0.0947	0.1176	0.0684	0.0567	0.0432	0.0527	0.2078	0.2114	0.1941	0.2031	0.175	0.1782	0.2041	0.2213
13.332	0.0463	0.0334	0.0498	0.0512	0.1464	0.1262	0.1374	0.1234	0.0423	0.0323	0.0233	0.0257	0.1216	0.0849	0.095	0.116	0.0689	0.0564	0.0431	0.0525	0.2088	0.2112	0.1929	0.2027	0.175	0.1784	0.2031	0.2211
13.584	0.0462	0.0326	0.0503	0.0509	0.1455	0.1252	0.1371	0.1238	0.0422	0.031	0.0228	0.0254	0.1216	0.0843	0.0947	0.1156	0.0691	0.0557	0.0476	0.0531	0.209	0.2119	0.1929	0.2037	0.174	0.1794	0.2029	0.2225
13.836	0.0464	0.0322	0.0503	0.0501	0.145	0.1237	0.136	0.1228	0.0408	0.0306	0.0232	0.0244	0.1203	0.0835	0.0947	0.1146	0.0687	0.0557	0.0476	0.0535	0.2086	0.2114	0.1935	0.2047	0.1741	0.1794	0.2016	0.2228
14.082	0.0451	0.0317	0.0495	0.0497	0.1447	0.124	0.1354	0.1224	0.0407	0.0299	0.0231	0.0251	0.1197	0.0833	0.0941	0.1141	0.0681	0.056	0.0477	0.0521	0.2079	0.2115	0.1938	0.2038	0.1741	0.181	0.2014	0.2235
14.334	0.0468	0.0397	0.0516	0.0495	0.1451	0.123	0.1345	0.1225	0.0402	0.0298	0.0254	0.0247	0.1192	0.0831	0.0951	0.1134	0.0678	0.0561	0.0421	0.0541	0.2076	0.2128	0.1945	0.2051	0.1732	0.1838	0.201	0.2234
14.586	0.0462	0.0387	0.051	0.0486	0.1448	0.1227	0.1333	0.1236	0.0395	0.0289	0.0233	0.0232	0.1186	0.0827	0.0944	0.1121	0.0672	0.0562	0.0429	0.054	0.2075	0.2123	0.1941	0.2067	0.1738	0.1815	0.2003	0.2241
14.85	0.046	0.0391	0.0509	0.048	0.1426	0.1223	0.1323	0.1226	0.0391	0.0291	0.0225	0.0241	0.1188	0.082	0.094	0.1112	0.0681	0.056	0.0433	0.0528	0.2085	0.212	0.1947	0.206	0.1734	0.1825	0.1998	0.2239
15.102	0.0448	0.037	0.0493	0.0475	0.1436	0.1215	0.1311	0.1221	0.0377	0.0285	0.0213	0.0236	0.118	0.0815	0.0934	0.1104	0.0673	0.0561	0.0443	0.0526	0.2073	0.2119	0.1943	0.2069	0.173	0.1816	0.1988	0.2247
15.348	0.0453	0.0346	0.0502	0.0471	0.1423	0.121	0.1311	0.1229	0.0388	0.0281	0.0203	0.0239	0.118	0.0807	0.0931	0.11	0.0679	0.0556	0.0452	0.0526	0.2079	0.2125	0.1946	0.2077	0.1726	0.1805	0.1988	0.2251
15.6	0.0453	0.0319	0.0505	0.0467	0.142	0.1202	0.1305	0.1224	0.037	0.0276	0.0213	0.0236	0.1167	0.0804	0.0935	0.1091	0.0673	0.0561	0.047	0.053	0.2083	0.2129	0.1951	0.208	0.1725	0.1807	0.1982	0.2257
15.852	0.0456	0.0318	0.05	0.0466	0.1431	0.12	0.1301	0.1223	0.0372	0.0276	0.0213	0.0231	0.1168	0.0804	0.0924	0.1091	0.0669	0.056	0.0467	0.0525	0.2074	0.214	0.1946	0.2081	0.1725	0.1812	0.1981	0.226
16.098	0.0443	0.0288	0.0502	0.0464	0.1425	0.1189	0.1293	0.1217	0.0364	0.0268	0.0227	0.0227	0.1158	0.0794	0.0934	0.1078	0.0668	0.0556	0.0462	0.0526	0.2081	0.2134	0.1954	0.2089	0.172	0.1831	0.1974	0.2267
16.35	0.0456	0.037	0.0495	0.0461	0.1425	0.1191	0.1285	0.1223	0.0367	0.0259	0.0231	0.0233	0.1154	0.0795	0.0924	0.1071	0.0666	0.0563	0.0422	0.0531	0.2084	0.215	0.1951	0.2105	0.1717	0.1829	0.1974	0.2278
16.602	0.0452	0.0373	0.0507	0.0454	0.1432	0.1181	0.1287	0.1214	0.0351	0.0262	0.0194	0.0228	0.1153	0.079	0.0928	0.1068	0.0668	0.0554	0.042	0.053	0.2078	0.2151	0.1959	0.2096	0.1721	0.1822	0.1979	0.2283
16.848	0.0446	0.0314	0.0497	0.045	0.1424	0.1174	0.1285	0.122	0.0352	0.0255	0.0198	0.0231	0.1147	0.0785	0.0925	0.1068	0.0663	0.0565	0.0412	0.0527	0.2073	0.2154	0.196	0.2108	0.1719	0.1792	0.1975	0.2284
17.1	0.0438	0.0313	0.0507	0.0456	0.1417	0.1176	0.1285	0.1216	0.0343	0.0256	0.0191	0.022	0.1143	0.0786	0.0932	0.1064	0.0662	0.0556	0.0414	0.0531	0.2077	0.2156	0.1966	0.2119	0.1722	0.1797	0.1975	0.2286
17.352	0.0438	0.0307	0.0499	0.0447	0.1417	0.1173	0.1276	0.1224	0.0341	0.0246	0.019	0.0223	0.1146	0.0781	0.0926	0.1059	0.0665	0.056	0.0414	0.0526	0.208	0.2157	0.1965	0.2128	0.1721	0.18	0.1976	0.2295
17.598	0.0444	0.0312	0.0503	0.0443	0.1423	0.1171	0.1273	0.1226	0.0343	0.0245	0.0187	0.0226	0.1138	0.0784	0.0931	0.1049	0.0662	0.0558	0.0413	0.0533	0.2083	0.2168	0.1972	0.2129	0.1721	0.1789	0.1975	0.2301
17.85	0.0453	0.0309	0.0504	0.0445	0.1424	0.1169	0.1274	0.1235	0.0329	0.0243	0.0183	0.0215	0.1128	0.0771	0.0936	0.105	0.0653	0.0572	0.0409	0.0531	0.2079	0.2177	0.1984	0.2138	0.1724	0.1793	0.1974	0.2307
18.102	0.0444	0.0308	0.05	0.0442	0.1429	0.1165	0.1271	0.1225	0.0326	0.0236	0.0187	0.0217	0.1128	0.0772	0.0925	0.1049	0.0652	0.0568	0.0404	0.053	0.2078	0.218	0.1982	0.2148	0.1726	0.1797	0.1969	0.2313
18.348	0.0441	0.0309	0.0504	0.0437	0.142	0.1157	0.1268	0.1225	0.0318	0.023	0.0183	0.0214	0.1125	0.0765	0.0926	0.1042	0.0645	0.0564	0.0404	0.0527	0.2078	0.2167	0.1969	0.2144	0.1721	0.18	0.1971	0.2318
18.6	0.0445	0.0304	0.0511	0.0437	0.1427	0.1161	0.127	0.1221	0.0319	0.0234	0.0181	0.0216	0.1126	0.0768	0.0927	0.1042	0.0639	0.0561	0.0412	0.053	0.2078	0.218	0.1991	0.2145	0.1726	0.1806	0.1972	0.232
18.852	0.0442	0.0301	0.0506	0.0426	0.1424	0.1161	0.1261	0.1228	0.0321	0.0231	0.0176	0.021	0.1117	0.0762	0.0926	0.103	0.0648	0.0559	0.0405	0.0529	0.2087	0.2183	0.1984	0.2161	0.1722	0.1795	0.1967	0.2332
19.098	0.045	0.0302	0.0502	0.0435	0.1429	0.1154	0.1273	0.1229	0.0316	0.0222	0.0178	0.0222	0.1111	0.0765	0.0925	0.1036	0.065	0.057	0.0405	0.0532	0.2096	0.2193	0.1991	0.2158	0.173	0.1804	0.198	0.2337
19.35	0.0441	0.0302	0.05	0.0433	0.1427	0.1159	0.1268	0.1224	0.0304	0.0228	0.0173	0.0214	0.1116	0.0769	0.0924	0.1033	0.0649	0.0561	0.0407	0.0538	0.2092	0.2195	0.1986	0.217	0.1724	0.1807	0.1973	0.234
19.602	0.0444	0.0301	0.0502	0.043	0.1429	0.115	0.1268	0.1225	0.0305	0.0219	0.0175	0.0212	0.1114	0.0764	0.0927	0.1029	0.0645	0.0573	0.0399	0.0532	0.2099	0.2195	0.1998	0.2173	0.1732	0.1805	0.1974	0.2342
19.848	0.0446	0.0303	0.0504	0.0425	0.1437	0.115	0.1268	0.1239	0.0305	0.0217	0.0166	0.0216	0.1108	0.076	0.0926	0.1029	0.0648	0.0563	0.0401	0.053	0.2104	0.2213	0.2002	0.2179	0.1722	0.1808	0.1978	0.2351
20.1	0.0453	0.0307	0.0503	0.0425	0.1438	0.1156	0.1264	0.124	0.0301	0.022	0.0167	0.0214	0.1102	0.0768	0.0924	0.1028	0.0645	0.0567	0.0404	0.053	0.2098	0.2219	0.2004	0.2181	0.1732	0.1818	0.1978	0.2364
20.352	0.045	0.0303	0.0501	0.0423	0.1441	0.116	0.1261	0.1236	0.0309	0.0224	0.0161	0.0217	0.1114	0.0757	0.0922	0.1029	0.0652	0.0566	0.0401	0.0529	0.2107	0.2218	0.2007	0.218	0.1741	0.1812	0.1981	0.237
20.598	0.0447	0.0302	0.0505	0.0425	0.1447	0.1157	0.1266	0.1234	0.0297	0.0221	0.0164	0.0218	0.1099	0.0754	0.093	0.1027	0.0642	0.0571	0.0404	0.0533	0.2111	0.2223	0.2015	0.2192	0.1739	0.182	0.198	0.2376
20.85	0.0458	0.0303	0.0504	0.0422	0.1443	0.1155	0.1265	0.123	0.0296	0.0221	0.0162	0.0212	0.1105	0.0756	0.0929	0.1028	0.0644	0.0566	0.0402	0.0535	0.2117	0.2229	0.2017	0.22	0.1742	0.1819	0.1988	0.2382
21.102	0.0452	0.0297	0.0509	0.042	0.1443	0.115	0.1268	0.1227	0.0297	0.0218	0.0163	0.0206	0.1097	0.0758	0.092	0.1022	0.0647	0.058	0.0396	0.0525	0.2122	0.2241	0.2015	0.2197	0.1743	0.182	0.1982	0.2378
21.348	0.0446	0.0293	0.0505	0.0419	0.1449	0.1148	0.1261	0.1229	0.0293	0.0208	0.0157	0.0217	0.1102	0.0751	0.0924	0.1017	0.0651	0.0577	0.0397	0.0525	0.2124	0.2236	0.2027	0.22	0.1752	0.182	0.1981	0.239
21.6	0.0438	0.0295	0.0516	0.0416	0.1436	0.1153	0.1264	0.1235	0.0283	0.0214	0.016	0.0209	0.1096	0.0751	0.0929	0.1022	0.0647	0.057	0.0392	0.0535	0.2123	0.2235	0.2039	0.2212	0.1751	0.1815	0.1984	0.2387
21.852	0.0437	0.0288	0.0516	0.0415	0.1444	0.1148	0.1267	0.1243	0.0284	0.0209	0.0159	0.0206	0.1094	0.0751	0.0929	0.1019	0.0647	0.0571	0.0389	0.0534	0.2135	0.2232	0.2035	0.2222	0.1752	0.182	0.1984	0.2392
22.098	0.0444	0.0292	0.0513	0.0415	0.1446	0.1152	0.127	0.1241	0.0286	0.0203	0.0158	0.0229	0.1088	0.0756	0.0935	0.1019	0.0641	0.0572	0.0395	0.0529	0.2137	0.225	0.2043	0.2218	0.1759	0.1825	0.199	0.2418
22.35	0.0445	0.0291	0.0511	0.042	0.1449	0.115	0.1272	0.1234	0.0268	0.0212	0.0155	0.0237	0.1079	0.0756	0.0927	0.1019	0.0626	0.0573	0.0395	0.0539	0.2123	0.2253	0.2048	0.2224	0.1766	0.1828	0.199	0.2423
22.602	0.045	0.0289	0.0513	0.0419	0.1456	0.1149	0.1277	0.1242	0.0291	0.0206	0.0158	0.0227	0.1091	0.0755	0.0933	0.102	0.0651	0.0571	0.0394	0.0538	0.2145	0.2266	0.2054	0.2234	0.1771	0.1835	0.1997	0.2423
22.848	0.045	0.0285	0.0514	0.0419	0.1455	0.1157	0.1275	0.1246	0.0272	0.0208	0.0158	0.0217	0.1086	0.0758	0.0929	0.1023	0.0641	0.0589	0.0399	0.0535	0.2139	0.2277	0.2057	0.2239	0.1774	0.1836	0.1994	0.243
23.1	0.0451	0.0289	0.0512	0.0417	0.1466	0.1157	0.1282	0.1241	0.0269	0.0209	0.0155	0.0214	0.1079	0.0762	0.0931	0.1018	0.0631	0.0585	0.0398	0.0537	0.2139	0.2282	0.2057	0.2238	0.1777	0.1841	0.2001	0.2416
23.352	0.044	0.0291	0.052	0.042	0.1456	0.1163	0.1281	0.125	0.0277	0.0208	0.0152	0.0214	0.1085	0.0764	0.0937	0.102	0.0638	0.0576	0.0391	0.0541	0.2146	0.227	0.2063	0.2244	0.1782	0.1834	0.2004	0.2424
23.598	0.045	0.0285	0.0508	0.042	0.1465	0.1159	0.128	0.1243	0.0268	0.0206	0.0148	0.0207	0.1075	0.0756	0.0928	0.102	0.0626	0.0591	0.0393	0.0527	0.2143	0.2293	0.2055	0.2243	0.1788	0.1831	0.2004	0.2426
23.85	0.0452	0.0287	0.0515	0.042	0.1464	0.1156	0.1284	0.1243	0.0263	0.0199	0.015	0.0227	0.1075	0.0758	0.0932	0.102	0.0633	0.0576	0.0391	0.0536	0.2145	0.2282	0.2072	0.2247	0.1792	0.1834	0.2004	0.2447
24.102	0.0448	0.0288	0.0507	0.0422	0.1471	0.1164	0.129	0.1251	0.0258	0.0205	0.0149	0.0225	0.1069	0.0766	0.0934	0.1026	0.0624	0.0584	0.0394	0.0528	0.2146	0.2291	0.2074	0.2254	0.1799	0.1844	0.2007	0.2462
24.348	0.0458	0.028	0.0516	0.0422	0.1463	0.1163	0.1292	0.1258	0.026	0.0205	0.0153	0.0235	0.1075	0.076	0.0934	0.103	0.0631	0.0583	0.0401	0.0534	0.2162	0.2309	0.208	0.2262	0.1795	0.1839	0.2013	0.2462
24.6	0.0449	0.0279	0.051	0.0425	0.1473	0.1163	0.1288	0.1249	0.0255	0.0207	0.0144	0.0221	0.1066	0.0763	0.0931	0.1026	0.0629	0.0587	0.0395	0.0534	0.2162	0.2304	0.2078	0.2259	0.1795	0.1849	0.2017	0.2456
24.852	0.0441	0.0283	0.0513	0.0422	0.1474	0.1168	0.1297	0.1258	0.0259	0.0198	0.014	0.0217	0.1072	0.0765	0.0934	0.1023	0.0627	0.0594	0.04	0.0536	0.2164	0.232	0.2091	0.2268	0.1798	0.1849	0.2015	0.2454
25.098	0.0456	0.0287	0.0513	0.0427	0.1479	0.1171	0.1288	0.1255	0.0257	0.0208	0.0149	0.0208	0.1061	0.0764	0.0936	0.1027	0.0622	0.0596	0.0401	0.0534	0.2155	0.2318	0.2098	0.227	0.1805	0.1851	0.2017	0.2447
25.35	0.0453	0.028	0.0518	0.0427	0.1488	0.1169	0.1301	0.1252	0.0244	0.0198	0.0142	0.0207	0.1065	0.0763	0.0941	0.1027	0.0631	0.0593	0.0405	0.0539	0.2163	0.2329	0.2106	0.2275	0.1805	0.1858	0.2022	0.2462
25.602	0.0443	0.0278	0.0514	0.0421	0.1482	0.1166	0.1299	0.1252	0.0252	0.0198	0.0148	0.0209	0.1072	0.0766	0.094	0.1026	0.0634	0.0592	0.0401	0.0538	0.2169	0.2338	0.2109	0.2284	0.1813	0.1857	0.2021	0.2464
25.848	0.0456	0.0278	0.0518	0.0424	0.1491	0.1172	0.1304	0.1268	0.0254	0.0209	0.0141	0.0229	0.1066	0.0767	0.0937	0.1034	0.0632	0.059	0.0397	0.0528	0.2177	0.2337	0.2106	0.2289	0.1818	0.1859	0.2025	0.2477
26.1	0.0445	0.0282	0.0515	0.0424	0.1498	0.1172	0.1306	0.1263	0.0249	0.0198	0.014	0.0226	0.1063	0.0762	0.0939	0.1032	0.0632	0.0601	0.0395	0.0533	0.2175	0.2355	0.2113	0.2292	0.1819	0.1867	0.2031	0.2484
26.352	0.0455	0.0282	0.0516	0.043	0.1486	0.1178	0.132	0.1304	0.0253	0.0199	0.0147	0.022	0.1058	0.0762	0.0933	0.1045	0.0634	0.0603	0.0401	0.0539	0.2179	0.2357	0.2117	0.2211	0.1825	0.187	0.204	0.2485
26.598	0.0454	0.0276	0.0523	0.0422	0.1489	0.1177	0.1318	0.1272	0.0248	0.0201	0.014	0.0224	0.1055	0.0762	0.0946	0.104	0.0635	0.0598	0.0397	0.0536	0.2195	0.2355	0.212	0.2233	0.1822	0.1871	0.2036	0.2497
26.85	0.046	0.0276	0.0518	0.0426	0.1499	0.1178	0.132	0.1266	0.0243	0.0201	0.014	0.0221	0.1059	0.077	0.0939	0.1043	0.0624	0.0608	0.0403	0.0546	0.2187	0.2366	0.2126	0.2259	0.1836	0.1873	0.2036	0.2493
27.102	0.0456	0.0278	0.0516	0.0426	0.1495	0.1184	0.1326	0.1259	0.0241	0.0202	0.0144	0.0219	0.1057	0.0769	0.0937	0.104	0.0632	0.0605	0.0404	0.0545	0.2183	0.237	0.2129	0.2267	0.1839	0.1879	0.2039	0.2497
27.348	0.0453	0.0278	0.0524	0.0429	0.1507	0.1184	0.1329	0.1254	0.0236	0.0204	0.0142	0.0209	0.1052	0.077	0.0945	0.1046	0.0622	0.0609	0.0399	0.0542	0.2187	0.2378	0.2136	0.2289	0.1843	0.1877	0.2052	0.2501
27.6	0.0462	0.0272	0.052	0.0425	0.1499	0.1185	0.1334	0.1247	0.0236	0.0199	0.0138	0.0231	0.105	0.077	0.0943	0.1047	0.0631	0.0607	0.0408	0.0547	0.2197	0.2383	0.2133	0.2291	0.1844	0.1873	0.2051	0.2533
27.852	0.0447	0.0278	0.0529	0.0425	0.1504	0.119	0.1339	0.1265	0.0236	0.0199	0.0139	0.0225	0.1049	0.0769	0.0947	0.1048	0.0629	0.0604	0.0405	0.0554	0.2198	0.238	0.2148	0.2296	0.185	0.1885	0.2058	0.2529
28.098	0.0461	0.0275	0.0521	0.0431	0.1518	0.1189	0.1336	0.1319	0.0239	0.0198	0.0142	0.0224	0.1054	0.0773	0.0938	0.1054	0.0625	0.0617	0.04	0.0545	0.2201	0.2399	0.2141	0.227	0.1849	0.1884	0.2065	0.253
28.35	0.0455	0.0272	0.0522	0.0432	0.152	0.119	0.135	0.1295	0.0241	0.0204	0.0145	0.0219	0.1047	0.0773	0.0945	0.1054	0.0626	0.0615	0.0404	0.0544	0.2208	0.2406	0.2152	0.2286	0.1858	0.1884	0.2069	0.2542
28.602	0.0454	0.0274	0.0524	0.0433	0.1515	0.1188	0.135	0.1288	0.0242	0.0209	0.0144	0.0228	0.1049	0.0776	0.0948	0.1056	0.0634	0.0614	0.0403	0.0548	0.2218	0.2407	0.2157	0.2305	0.1865	0.1891	0.2076	0.2543
28.848	0.0447	0.0271	0.0525	0.0429	0.1512	0.1194	0.1351	0.1268	0.0244	0.0198	0.0144	0.0216	0.1053	0.0775	0.0947	0.1056	0.0632	0.0604	0.0405	0.0551	0.2217	0.2409	0.2161	0.2301	0.1858	0.1888	0.2079	0.2539
29.1	0.0447	0.027	0.0523	0.0439	0.1524	0.1192	0.1361	0.1268	0.0239	0.0199	0.0142	0.0222	0.1056	0.0778	0.0952	0.1061	0.063	0.0615	0.0402	0.054	0.2217	0.2416	0.216	0.2313	0.1868	0.1895	0.2081	0.2544
29.352	0.0466	0.027	0.0524	0.0442	0.153	0.1196	0.1368	0.1291	0.0234	0.0199	0.0142	0.0222	0.1052	0.0782	0.0945	0.1067	0.0632	0.0621	0.0404	0.0547	0.2228	0.2425	0.2166	0.2326	0.1874	0.1892	0.209	0.2555
29.598	0.0456	0.0266	0.0522	0.0432	0.1534	0.1205	0.1368	0.1279	0.0236	0.0205	0.0138	0.0222	0.1054	0.0778	0.0945	0.1063	0.0634	0.0631	0.0403	0.0553	0.2236	0.2434	0.2173	0.2334	0.1873	0.1896	0.2092	0.2553
29.85	0.0462	0.0267	0.0516	0.0437	0.1542	0.1201	0.1115	0.1334	0.0241	0.0205	0.0141	0.0215	0.1051	0.0785	0.0939	0.107	0.0636	0.0633	0.0401	0.0548	0.2236	0.2442	0.217	0.2284	0.1879	0.1896	0.2099	0.2563
30.102	0.0455	0.0271	0.0532	0.0401	0.1532	0.1201	0.1323	0.1332	0.0235	0.0199	0.014	0.0225	0.1047	0.0784	0.0964	0.1081	0.0631	0.0625	0.0405	0.0565	0.2238	0.2437	0.2186	0.2316	0.1879	0.1911	0.2032	0.2576
30.348	0.0456	0.0268	0.0533	0.0421	0.1537	0.1208	0.1339	0.1301	0.0224	0.0205	0.014	0.0228	0.1043	0.0785	0.0961	0.1089	0.0631	0.0618	0.0406	0.0559	0.2231	0.2437	0.2197	0.2342	0.1893	0.1908	0.2035	0.2576
30.6	0.0457	0.0268	0.0537	0.0465	0.1547	0.1207	0.1309	0.1288	0.0236	0.02	0.0146	0.0222	0.1051	0.0784	0.0955	0.108	0.0633	0.0639	0.041	0.0558	0.2242	0.245	0.2197	0.2328	0.1888	0.1911	0.203	0.2574
30.852	0.0458	0.0274	0.0536	0.0456	0.1551	0.1209	0.1299	0.1291	0.0231	0.0203	0.0135	0.0217	0.1048	0.0788	0.0965	0.1064	0.0633	0.0637	0.0407	0.056	0.2238	0.2452	0.2199	0.2351	0.19	0.1911	0.2031	0.2582
31.098	0.0455	0.0272	0.0526	0.0442	0.1548	0.1207	0.139	0.1298	0.0229	0.0202	0.0142	0.0225	0.1046	0.0787	0.096	0.1081	0.064	0.0637	0.0408	0.0554	0.2252	0.2461	0.2199	0.2361	0.19	0.1915	0.2116	0.258
31.35	0.0459	0.0266	0.0524	0.0444	0.1553	0.1209	0.1395	0.1306	0.0227	0.0197	0.0142	0.0226	0.1045	0.0792	0.0961	0.1088	0.0644	0.0643	0.0408	0.0557	0.2255	0.2479	0.2202	0.2371	0.1905	0.1919	0.2128	0.2589
31.602	0.0454	0.0266	0.0525	0.0443	0.1553	0.1216	0.1397	0.1309	0.0229	0.0204	0.0145	0.0228	0.1044	0.0795	0.0957	0.1084	0.0629	0.0637	0.041	0.0553	0.2253	0.2471	0.22	0.2365	0.1914	0.1925	0.2133	0.2598
31.848	0.047	0.0267	0.0532	0.0443	0.156	0.1222	0.1403	0.1313	0.0234	0.0205	0.0135	0.0228	0.1047	0.0798	0.0954	0.1091	0.0631	0.063	0.0402	0.0555	0.2258	0.2474	0.2212	0.238	0.1918	0.1918	0.2134	0.2607
32.1	0.0463	0.0269	0.0541	0.0441	0.1561	0.1218	0.1405	0.1314	0.0226	0.0207	0.0142	0.0223	0.1047	0.0802	0.0968	0.1094	0.0631	0.0636	0.0409	0.056	0.2261	0.2489	0.2213	0.2376	0.1922	0.1918	0.2139	0.2611
32.352	0.0459	0.0268	0.0535	0.0448	0.1571	0.1225	0.1409	0.132	0.0227	0.0202	0.0137	0.0227	0.1042	0.0802	0.0961	0.1094	0.0638	0.0645	0.0409	0.056	0.2256	0.2497	0.2214	0.2387	0.1924	0.1934	0.2144	0.2612
32.598	0.0462	0.0268	0.0534	0.0449	0.1564	0.1231	0.1414	0.1324	0.0234	0.0211	0.0143	0.0226	0.1045	0.0797	0.0963	0.1097	0.0634	0.0636	0.0413	0.0558	0.2261	0.2492	0.222	0.239	0.1932	0.1934	0.2142	0.2614
32.85	0.0461	0.0264	0.0537	0.0448	0.1568	0.1225	0.1412	0.1319	0.0222	0.0203	0.014	0.0226	0.1039	0.0809	0.0958	0.11	0.0636	0.0639	0.0413	0.0559	0.2268	0.2503	0.2226	0.2385	0.1929	0.1927	0.2152	0.2616
33.102	0.0463	0.0269	0.0532	0.0449	0.1571	0.1231	0.142	0.1314	0.0222	0.0202	0.0138	0.0237	0.1034	0.08	0.0973	0.1098	0.0632	0.0648	0.0419	0.0566	0.2264	0.251	0.223	0.2376	0.1933	0.1936	0.2156	0.2637
33.348	0.046	0.0274	0.0536	0.045	0.1577	0.1227	0.142	0.1324	0.0225	0.0201	0.0139	0.0231	0.1039	0.0802	0.0961	0.1105	0.0634	0.0648	0.0413	0.0562	0.2273	0.2518	0.2226	0.2387	0.1934	0.1939	0.2158	0.2631
33.6	0.0458	0.0272	0.0535	0.0453	0.1571	0.1231	0.1427	0.1323	0.0221	0.0204	0.014	0.0226	0.1043	0.08	0.0965	0.1108	0.0635	0.0652	0.0412	0.0566	0.2272	0.252	0.2236	0.2396	0.1934	0.1939	0.2162	0.264
33.852	0.0465	0.0268	0.0536	0.0453	0.1578	0.1237	0.1429	0.1328	0.0223	0.0203	0.0137	0.0231	0.1039	0.0806	0.0966	0.1113	0.0641	0.065	0.0412	0.0563	0.2282	0.2526	0.2233	0.2392	0.1941	0.195	0.2164	0.2646
34.098	0.0464	0.0269	0.0534	0.0455	0.1594	0.1237	0.1433	0.133	0.0222	0.0204	0.0141	0.0227	0.1046	0.0806	0.0963	0.1116	0.0635	0.0656	0.0415	0.0566	0.2283	0.2536	0.224	0.2402	0.1943	0.1946	0.2171	0.2643
34.35	0.0472	0.0273	0.054	0.0453	0.1598	0.1238	0.1433	0.1331	0.0222	0.0214	0.0138	0.0238	0.1039	0.0813	0.0971	0.1115	0.0632	0.0662	0.0407	0.0563	0.2285	0.2544	0.2249	0.2402	0.1955	0.1948	0.2176	0.2653
34.602	0.0469	0.0268	0.0531	0.0453	0.1592	0.1239	0.144	0.1326	0.0224	0.0206	0.0146	0.0239	0.104	0.0811	0.0971	0.112	0.0642	0.0654	0.0417	0.0565	0.2287	0.2544	0.2246	0.2403	0.1962	0.1955	0.2183	0.2659
34.848	0.0459	0.0264	0.0532	0.0455	0.1594	0.124	0.1444	0.1343	0.0224	0.0203	0.0141	0.0233	0.1045	0.0813	0.0964	0.1118	0.0643	0.0653	0.0415	0.0563	0.2294	0.2549	0.2248	0.2406	0.1956	0.1953	0.2193	0.266
35.1	0.047	0.0265	0.0537	0.046	0.1597	0.1252	0.1444	0.1332	0.022	0.0214	0.0142	0.0232	0.1042	0.0818	0.0967	0.1122	0.0645	0.0653	0.0419	0.0572	0.2298	0.2552	0.2257	0.2392	0.1971	0.1962	0.2199	0.2663
35.352	0.0471	0.0273	0.054	0.0458	0.1605	0.125	0.1448	0.1336	0.0221	0.0209	0.0146	0.024	0.1039	0.0816	0.0964	0.1125	0.0641	0.0664	0.0413	0.057	0.23	0.2561	0.2254	0.2401	0.1965	0.1962	0.2197	0.2669
35.598	0.046	0.0269	0.0536	0.0466	0.1601	0.1253	0.1456	0.134	0.0215	0.0209	0.015	0.0236	0.1042	0.0816	0.096	0.1134	0.0643	0.0659	0.0421	0.057	0.2302	0.2554	0.2259	0.2403	0.1964	0.1967	0.2211	0.2667
35.85	0.047	0.0267	0.0533	0.0463	0.1603	0.1245	0.1462	0.1335	0.0219	0.0212	0.014	0.0243	0.1048	0.0824	0.0953	0.1136	0.0655	0.0668	0.0424	0.0572	0.231	0.2569	0.2263	0.2409	0.1977	0.1967	0.222	0.2677
36.102	0.047	0.0262	0.0539	0.0465	0.1607	0.1255	0.1466	0.1347	0.0223	0.0212	0.0137	0.0244	0.1041	0.0812	0.0961	0.1139	0.0645	0.067	0.0421	0.0573	0.2313	0.2573	0.2267	0.2413	0.1983	0.1972	0.2221	0.2688
36.348	0.0468	0.0273	0.0533	0.0471	0.1605	0.1257	0.1471	0.1343	0.0216	0.0213	0.0142	0.0242	0.1049	0.0816	0.0964	0.1141	0.0647	0.0664	0.0422	0.0579	0.231	0.2578	0.2274	0.2415	0.1983	0.1977	0.2225	0.2692
36.6	0.0466	0.0265	0.0534	0.047	0.1613	0.1263	0.1475	0.1339	0.0203	0.0217	0.0142	0.0243	0.1031	0.0823	0.0966	0.1147	0.0639	0.0659	0.042	0.0573	0.2314	0.2572	0.227	0.2425	0.199	0.1978	0.2233	0.2691
36.852	0.0469	0.0272	0.0534	0.0475	0.1612	0.1262	0.1479	0.1338	0.0222	0.022	0.0142	0.0241	0.104	0.0827	0.0967	0.1148	0.0649	0.0658	0.0421	0.0578	0.232	0.2582	0.2279	0.2423	0.1996	0.1973	0.224	0.2695
37.098	0.0475	0.0264	0.0541	0.0475	0.1619	0.126	0.1478	0.1348	0.0217	0.0214	0.0142	0.0249	0.1037	0.0821	0.0968	0.1147	0.0648	0.0671	0.042	0.058	0.2321	0.2587	0.2283	0.243	0.1999	0.1994	0.2245	0.2704
37.35	0.0471	0.0267	0.0538	0.0474	0.161	0.1263	0.1484	0.1341	0.0214	0.0219	0.0138	0.0247	0.104	0.0821	0.0965	0.1151	0.0649	0.0672	0.0429	0.0577	0.2329	0.2586	0.2279	0.2429	0.2001	0.1986	0.2248	0.2707
37.602	0.0471	0.0269	0.054	0.0476	0.1623	0.127	0.1481	0.1356	0.0208	0.0212	0.0148	0.0242	0.1038	0.0825	0.0964	0.1158	0.065	0.0668	0.0422	0.0578	0.2323	0.26	0.2278	0.2425	0.2012	0.1989	0.2254	0.2711
37.848	0.0472	0.0271	0.055	0.0477	0.1624	0.1275	0.1484	0.1348	0.0213	0.0215	0.0147	0.0247	0.1041	0.0826	0.0972	0.1159	0.0648	0.0671	0.0428	0.0587	0.2336	0.2599	0.2287	0.2426	0.2012	0.1996	0.2259	0.2712
38.1	0.0478	0.0273	0.0539	0.0479	0.1626	0.1273	0.1489	0.1353	0.0206	0.022	0.0142	0.025	0.1041	0.0828	0.0963	0.1163	0.065	0.0673	0.0429	0.0584	0.2328	0.2605	0.2288	0.2436	0.2021	0.1985	0.2264	0.2732
38.352	0.0476	0.0272	0.0543	0.0481	0.1634	0.1275	0.1497	0.1356	0.0206	0.0225	0.0147	0.0252	0.104	0.0828	0.0972	0.1162	0.0651	0.0667	0.0429	0.059	0.2334	0.2605	0.2298	0.2439	0.2019	0.2002	0.2277	0.2722
38.598	0.0472	0.0274	0.0537	0.0481	0.1631	0.1271	0.1497	0.1354	0.0212	0.022	0.0146	0.0248	0.1044	0.0831	0.0965	0.117	0.0658	0.0685	0.0426	0.0585	0.2338	0.2615	0.2293	0.2435	0.203	0.2005	0.2278	0.2723
38.85	0.047	0.0268	0.054	0.0481	0.1632	0.1274	0.1509	0.1361	0.0207	0.0221	0.0144	0.0258	0.1045	0.0828	0.0963	0.117	0.065	0.0676	0.043	0.0587	0.2337	0.2619	0.2296	0.2442	0.2032	0.2005	0.2281	0.2738
39.102	0.0484	0.0276	0.0525	0.0481	0.1642	0.1278	0.1502	0.1354	0.0215	0.0221	0.0152	0.0253	0.1053	0.0824	0.0961	0.1165	0.0659	0.0683	0.0427	0.0578	0.2349	0.2625	0.229	0.2434	0.2033	0.2008	0.2289	0.2738
39.348	0.0484	0.0273	0.0536	0.048	0.1646	0.128	0.1507	0.1352	0.0202	0.0224	0.0143	0.0255	0.1045	0.0835	0.0961	0.1171	0.0655	0.0679	0.0427	0.0579	0.2339	0.2638	0.2298	0.244	0.2031	0.2006	0.2295	0.274
39.6	0.0482	0.0269	0.0536	0.0483	0.1647	0.1278	0.1506	0.1364	0.0203	0.0214	0.0149	0.0253	0.1059	0.084	0.0969	0.1171	0.0666	0.0683	0.0432	0.0586	0.2349	0.2639	0.2299	0.2447	0.204	0.2013	0.2297	0.2748
39.852	0.048	0.0267	0.0541	0.0486	0.1647	0.1277	0.151	0.1371	0.0202	0.0217	0.0145	0.0242	0.1049	0.0836	0.0963	0.1172	0.066	0.0676	0.0434	0.0579	0.2351	0.2641	0.2299	0.2453	0.2035	0.2014	0.2298	0.2738
40.098	0.0476	0.0277	0.054	0.0488	0.1646	0.1286	0.1514	0.136	0.0209	0.0219	0.0148	0.0255	0.1049	0.0844	0.0961	0.1174	0.0655	0.0676	0.0435	0.0579	0.2349	0.2633	0.2307	0.2448	0.2057	0.2019	0.2306	0.2753
40.35	0.0488	0.0268	0.0542	0.0487	0.1651	0.129	0.1515	0.1363	0.02	0.022	0.0151	0.0246	0.1048	0.0848	0.0973	0.1176	0.0658	0.0679	0.0429	0.059	0.2362	0.2655	0.2318	0.2443	0.2059	0.2019	0.2306	0.2756
40.602	0.0482	0.0271	0.0546	0.0488	0.1653	0.1289	0.1515	0.1362	0.0195	0.0224	0.0149	0.0261	0.1047	0.0839	0.0973	0.1179	0.0658	0.0681	0.0434	0.0589	0.2361	0.2646	0.2312	0.2451	0.2058	0.2024	0.2312	0.2763
40.848	0.0492	0.0264	0.0539	0.0489	0.1662	0.1291	0.1517	0.1362	0.0204	0.0225	0.0149	0.027	0.105	0.0841	0.0971	0.1181	0.066	0.0684	0.0434	0.059	0.2362	0.2658	0.2323	0.246	0.2066	0.2024	0.2313	0.2778
41.1	0.0487	0.027	0.0547	0.0491	0.1654	0.1294	0.1523	0.1368	0.0201	0.0228	0.0149	0.0266	0.1052	0.0851	0.0975	0.1182	0.0666	0.0677	0.0436	0.0592	0.2367	0.2668	0.2321	0.2458	0.207	0.2028	0.2325	0.2774
41.352	0.0479	0.031	0.054	0.049	0.1655	0.1299	0.152	0.1365	0.0194	0.0223	0.0103	0.0261	0.105	0.0851	0.0973	0.1185	0.0659	0.0684	0.0463	0.0591	0.2365	0.2665	0.2317	0.2462	0.2066	0.2069	0.2326	0.2773
41.598	0.0496	0.0267	0.0546	0.0491	0.167	0.1291	0.1526	0.1365	0.0198	0.0218	0.0152	0.026	0.1052	0.0842	0.0973	0.1185	0.0662	0.0694	0.0432	0.0602	0.2374	0.2681	0.2334	0.2462	0.2068	0.2033	0.233	0.2781
41.85	0.049	0.0274	0.0536	0.0492	0.1659	0.13	0.1527	0.1383	0.02	0.0224	0.015	0.0268	0.1042	0.0851	0.0963	0.1191	0.0658	0.0679	0.0434	0.0594	0.2371	0.2676	0.2322	0.2471	0.2078	0.2036	0.2342	0.2789
42.102	0.0484	0.027	0.0548	0.0491	0.1667	0.1304	0.153	0.137	0.0197	0.0223	0.0147	0.0262	0.1048	0.0853	0.0968	0.119	0.0657	0.0687	0.0433	0.0595	0.2374	0.2683	0.2331	0.2465	0.2087	0.2035	0.2343	0.2785
42.348	0.0494	0.027	0.0542	0.0489	0.1674	0.1298	0.1535	0.137	0.0189	0.0222	0.0155	0.0262	0.1044	0.0844	0.0965	0.1193	0.0655	0.0695	0.0434	0.0593	0.2377	0.2683	0.2325	0.2473	0.2078	0.2042	0.2345	0.2787
42.6	0.0493	0.0267	0.0531	0.049	0.168	0.1302	0.1532	0.1367	0.0187	0.0223	0.0148	0.0268	0.1048	0.085	0.096	0.1193	0.0654	0.0688	0.0439	0.0582	0.2381	0.2704	0.2324	0.2469	0.2095	0.2047	0.2345	0.2798
42.852	0.0485	0.0266	0.0543	0.0488	0.1678	0.1296	0.1532	0.1368	0.0191	0.0215	0.0158	0.0275	0.105	0.0843	0.0964	0.1188	0.0662	0.0692	0.0437	0.0598	0.2378	0.2689	0.2342	0.2477	0.2091	0.2045	0.2349	0.2797
43.098	0.0489	0.0266	0.0536	0.0492	0.1677	0.13	0.1536	0.1376	0.0195	0.0215	0.0151	0.0264	0.1056	0.0848	0.0961	0.1195	0.0661	0.0689	0.0439	0.0586	0.2392	0.2699	0.2331	0.2474	0.2099	0.2058	0.2358	0.2804
43.35	0.0486	0.0272	0.054	0.049	0.1677	0.1304	0.1543	0.1372	0.0194	0.0218	0.0146	0.0265	0.1053	0.0849	0.097	0.1196	0.066	0.0683	0.0439	0.0598	0.2389	0.2696	0.2339	0.2486	0.21	0.2052	0.2359	0.2803
43.602	0.0491	0.0263	0.0543	0.0494	0.1682	0.1312	0.1541	0.137	0.0198	0.0221	0.0146	0.0276	0.1057	0.0855	0.0965	0.1197	0.0658	0.0694	0.0441	0.0595	0.2398	0.2712	0.234	0.2479	0.2114	0.2056	0.2367	0.2815
43.848	0.0501	0.027	0.0547	0.0494	0.17	0.1307	0.1548	0.1375	0.0193	0.0224	0.0155	0.0269	0.1054	0.0852	0.0972	0.1203	0.0664	0.069	0.0448	0.0604	0.2397	0.2721	0.2352	0.2484	0.2118	0.2061	0.2371	0.2815
44.1	0.0494	0.0273	0.0542	0.049	0.1692	0.1308	0.1544	0.1374	0.0197	0.0214	0.0149	0.0266	0.1059	0.0852	0.0961	0.1202	0.0664	0.0704	0.0449	0.0595	0.2402	0.2724	0.2341	0.2497	0.2119	0.2054	0.2374	0.2824
44.352	0.0499	0.0272	0.0536	0.049	0.1704	0.1308	0.1544	0.1381	0.0196	0.0222	0.0146	0.027	0.105	0.0846	0.0966	0.12	0.0653	0.0696	0.0448	0.0595	0.2406	0.2718	0.234	0.2494	0.2113	0.2066	0.2375	0.282
44.598	0.0491	0.0271	0.0541	0.0488	0.1694	0.131	0.1548	0.1387	0.0188	0.0215	0.0156	0.0273	0.1046	0.0854	0.0963	0.1198	0.0652	0.0689	0.0435	0.0597	0.2402	0.272	0.2346	0.2498	0.212	0.2069	0.238	0.2828
44.85	0.0499	0.0268	0.0542	0.0496	0.1698	0.1309	0.1552	0.1387	0.0191	0.0219	0.0148	0.0276	0.1053	0.0852	0.0964	0.1203	0.0654	0.07	0.0439	0.0598	0.2406	0.2734	0.2348	0.2492	0.2128	0.2069	0.2389	0.2835
45.102	0.0497	0.0273	0.0539	0.0492	0.1695	0.1313	0.1554	0.1377	0.019	0.022	0.0149	0.0273	0.1056	0.0853	0.097	0.1206	0.0655	0.0696	0.0445	0.0596	0.2419	0.2735	0.2349	0.2492	0.2134	0.2071	0.2394	0.2841
45.348	0.0502	0.027	0.0536	0.0493	0.1696	0.1324	0.1556	0.1388	0.0193	0.023	0.0153	0.0272	0.1057	0.0866	0.0966	0.1207	0.0661	0.0697	0.0444	0.06	0.2418	0.2735	0.234	0.2498	0.2146	0.2074	0.2393	0.2833
45.6	0.0504	0.0269	0.0549	0.0487	0.1705	0.1317	0.1553	0.1388	0.019	0.0226	0.0153	0.0279	0.1054	0.0863	0.0969	0.1207	0.0655	0.0702	0.0448	0.0601	0.2426	0.2741	0.235	0.2498	0.214	0.2073	0.2395	0.2847
45.852	0.0494	0.0274	0.0538	0.049	0.1702	0.1316	0.1558	0.1387	0.0189	0.0222	0.0152	0.0276	0.1054	0.0858	0.0964	0.121	0.0657	0.0705	0.0441	0.0599	0.2419	0.2748	0.2346	0.2506	0.2147	0.2082	0.2402	0.2848
46.098	0.0488	0.027	0.054	0.0497	0.1703	0.1322	0.1564	0.1393	0.0192	0.0224	0.0146	0.0276	0.1061	0.0864	0.0961	0.1214	0.0664	0.0697	0.0434	0.0605	0.2425	0.2751	0.2355	0.2505	0.2145	0.2082	0.241	0.285
46.35	0.0492	0.0272	0.0546	0.049	0.1708	0.1324	0.1563	0.1381	0.0194	0.0222	0.0157	0.0273	0.1053	0.0866	0.0968	0.1215	0.0663	0.0704	0.0445	0.0606	0.2429	0.2751	0.2359	0.2499	0.2155	0.2085	0.2412	0.2842
46.602	0.0492	0.0268	0.0542	0.0496	0.1702	0.1318	0.1568	0.1391	0.0196	0.0217	0.0152	0.0278	0.1052	0.0862	0.0967	0.1212	0.0665	0.0699	0.0444	0.0605	0.2433	0.2746	0.2355	0.2509	0.2151	0.2084	0.2418	0.2858
46.848	0.0499	0.0336	0.0552	0.0496	0.1716	0.1317	0.157	0.1396	0.019	0.0223	0.0166	0.0277	0.1045	0.086	0.0964	0.1216	0.0658	0.0711	0.0447	0.0604	0.243	0.2761	0.2367	0.2509	0.2153	0.2109	0.242	0.2857
47.1	0.0502	0.0331	0.0536	0.0497	0.1709	0.1325	0.1574	0.1395	0.0183	0.0229	0.0144	0.0268	0.1059	0.0864	0.0959	0.1221	0.0662	0.0694	0.0455	0.0603	0.2432	0.2758	0.2354	0.2519	0.2165	0.2106	0.2426	0.2862
47.352	0.0497	0.0298	0.0527	0.0496	0.1713	0.1329	0.1572	0.1392	0.0192	0.0219	0.0147	0.0274	0.1054	0.0866	0.0953	0.1217	0.0659	0.0705	0.0469	0.0591	0.2435	0.2763	0.2349	0.2518	0.217	0.2092	0.2433	0.2858
47.598	0.0499	0.0292	0.0541	0.0495	0.1717	0.1337	0.1575	0.1408	0.0203	0.0231	0.0136	0.0283	0.1061	0.087	0.0968	0.122	0.0674	0.0707	0.0464	0.0596	0.2447	0.2768	0.2353	0.2521	0.2179	0.2095	0.2438	0.2872
47.85	0.0504	0.027	0.0524	0.0497	0.172	0.1334	0.1577	0.1403	0.0194	0.0225	0.0154	0.0272	0.1055	0.0868	0.0955	0.1216	0.0661	0.0712	0.0491	0.0601	0.2447	0.2774	0.235	0.2533	0.2177	0.2094	0.2439	0.2873
48.102	0.0505	0.0262	0.0532	0.0496	0.1729	0.1329	0.1576	0.1401	0.0187	0.0229	0.016	0.0287	0.1056	0.0867	0.0961	0.1218	0.0655	0.0716	0.0482	0.0601	0.2442	0.2777	0.2364	0.2527	0.2185	0.2097	0.2447	0.2885
48.348	0.0505	0.0237	0.0539	0.0491	0.1724	0.1333	0.1577	0.1405	0.0195	0.0228	0.0175	0.0276	0.1052	0.0874	0.0961	0.1218	0.0663	0.0702	0.049	0.0603	0.2449	0.2774	0.2361	0.252	0.2187	0.2126	0.2442	0.288
48.6	0.0496	0.0234	0.053	0.0498	0.1715	0.1341	0.1583	0.1401	0.0195	0.0231	0.0175	0.0283	0.1065	0.0874	0.096	0.1214	0.0667	0.0713	0.049	0.0599	0.2455	0.2777	0.236	0.2531	0.2192	0.2138	0.2451	0.2892
48.852	0.0503	0.0333	0.054	0.05	0.1721	0.1337	0.1584	0.1407	0.0195	0.0226	0.0149	0.0282	0.1063	0.0871	0.0963	0.1217	0.067	0.0708	0.0458	0.0608	0.2452	0.2782	0.2367	0.2536	0.219	0.2126	0.2452	0.2883
49.098	0.0505	0.0268	0.053	0.0498	0.1728	0.1339	0.1587	0.1404	0.019	0.0221	0.0144	0.0282	0.1058	0.0873	0.0959	0.122	0.0669	0.071	0.045	0.0598	0.2461	0.2791	0.2359	0.2533	0.2189	0.211	0.2462	0.288
49.35	0.0494	0.0265	0.0532	0.0502	0.1723	0.1333	0.1589	0.1402	0.0191	0.0224	0.0144	0.0287	0.1057	0.087	0.0964	0.1217	0.0665	0.0701	0.0443	0.0601	0.2459	0.2789	0.2359	0.2535	0.2196	0.2114	0.2467	0.2885
49.602	0.0501	0.0269	0.0531	0.0502	0.1729	0.1332	0.1588	0.1401	0.0185	0.0227	0.0146	0.0281	0.1065	0.0865	0.0956	0.122	0.0671	0.072	0.0439	0.0597	0.246	0.2793	0.2365	0.2538	0.2199	0.2117	0.2471	0.2891
49.848	0.0497	0.0268	0.054	0.0499	0.1725	0.1342	0.1592	0.1409	0.0183	0.0223	0.0149	0.0279	0.1065	0.0874	0.0961	0.1222	0.067	0.0709	0.0453	0.0601	0.2462	0.2794	0.2366	0.2542	0.2203	0.2124	0.247	0.289
50.1	0.0506	0.026	0.0531	0.0499	0.1736	0.134	0.1591	0.1417	0.0185	0.0217	0.0142	0.0284	0.1064	0.087	0.0959	0.1221	0.0663	0.0713	0.0444	0.0597	0.2466	0.2794	0.2364	0.2549	0.2201	0.2124	0.2477	0.2896
50.352	0.0491	0.0264	0.053	0.0499	0.1726	0.1342	0.1597	0.1405	0.0189	0.0224	0.0151	0.0288	0.1067	0.087	0.0956	0.1219	0.0666	0.0697	0.0442	0.06	0.2472	0.2798	0.2373	0.254	0.2211	0.2122	0.248	0.2904
50.598	0.0491	0.0268	0.0537	0.05	0.1731	0.1346	0.1593	0.1404	0.0184	0.0221	0.0143	0.0288	0.1062	0.0878	0.0955	0.1223	0.0666	0.071	0.0447	0.0605	0.2462	0.2807	0.2369	0.2544	0.2216	0.2124	0.2486	0.2903
50.85	0.0501	0.0265	0.0535	0.0503	0.1743	0.1341	0.1594	0.1406	0.0182	0.023	0.0143	0.0278	0.1061	0.0878	0.0962	0.1221	0.0663	0.0709	0.0448	0.0601	0.2472	0.2806	0.2368	0.2543	0.2223	0.2128	0.2485	0.29
51.102	0.0496	0.0271	0.0527	0.0501	0.1735	0.1343	0.1599	0.1405	0.0186	0.0211	0.0142	0.0286	0.1064	0.0872	0.0959	0.1222	0.0671	0.0711	0.0448	0.0597	0.2475	0.2818	0.2371	0.2547	0.2218	0.2131	0.2491	0.29
51.348	0.0489	0.0271	0.0528	0.05	0.174	0.1343	0.1596	0.1404	0.0174	0.022	0.014	0.0291	0.1057	0.0876	0.0962	0.1222	0.0665	0.0712	0.0453	0.0595	0.2474	0.281	0.238	0.255	0.2233	0.2138	0.2492	0.2907
51.6	0.0492	0.0272	0.053	0.0504	0.1744	0.1348	0.1606	0.1403	0.0188	0.0225	0.0147	0.0273	0.1067	0.0872	0.0951	0.1228	0.0669	0.0708	0.0444	0.0597	0.2474	0.2817	0.2374	0.2542	0.2223	0.214	0.2497	0.2905
51.852	0.05	0.0271	0.053	0.0501	0.1731	0.1355	0.1608	0.1405	0.0177	0.0222	0.0144	0.0277	0.1054	0.087	0.1009	0.1221	0.0662	0.0705	0.0454	0.0646	0.2478	0.2812	0.2328	0.2554	0.2231	0.2146	0.2498	0.2906
52.098	0.0494	0.026	0.0536	0.05	0.1742	0.1349	0.1608	0.1412	0.0183	0.0226	0.0142	0.0273	0.1066	0.0875	0.0956	0.1225	0.0665	0.0713	0.0444	0.0602	0.2474	0.2828	0.2377	0.256	0.2235	0.2139	0.2507	0.2912
52.35	0.0497	0.0265	0.0536	0.0504	0.1748	0.1347	0.1608	0.1406	0.0187	0.0222	0.0147	0.0281	0.1069	0.0873	0.0948	0.1226	0.0662	0.0709	0.0449	0.0603	0.2485	0.2824	0.2382	0.2564	0.2234	0.2148	0.251	0.2916
52.602	0.0497	0.0268	0.053	0.0499	0.1751	0.1345	0.1605	0.141	0.0181	0.0222	0.014	0.028	0.1063	0.0868	0.0952	0.1225	0.0666	0.0711	0.0447	0.0602	0.2481	0.2828	0.2375	0.2563	0.2238	0.2151	0.2515	0.292
52.848	0.0505	0.0267	0.0524	0.0498	0.175	0.1344	0.1612	0.1412	0.0181	0.022	0.0146	0.0272	0.106	0.0874	0.0944	0.1227	0.0669	0.0717	0.0445	0.06	0.2488	0.2834	0.2369	0.2563	0.2245	0.2152	0.2518	0.292
53.1	0.0505	0.027	0.0527	0.0499	0.1748	0.1351	0.161	0.141	0.0179	0.0227	0.0138	0.0279	0.105	0.0877	0.0944	0.1227	0.0662	0.0716	0.045	0.06	0.2487	0.2837	0.2376	0.2567	0.2252	0.2147	0.2525	0.2916
53.352	0.0499	0.0265	0.0535	0.0502	0.1749	0.1351	0.1611	0.1406	0.0182	0.0218	0.0138	0.0291	0.1058	0.0864	0.0955	0.1226	0.0665	0.0716	0.0453	0.0602	0.2493	0.2834	0.2384	0.2565	0.2245	0.2156	0.2526	0.2924
53.598	0.05	0.0266	0.0533	0.0503	0.175	0.1355	0.1612	0.1402	0.0177	0.0222	0.0146	0.0283	0.1053	0.0877	0.0957	0.1227	0.0662	0.0717	0.0453	0.0602	0.249	0.2843	0.2385	0.2573	0.2249	0.2154	0.2529	0.2919
53.85	0.0501	0.0269	0.0528	0.0501	0.1753	0.1351	0.1612	0.1411	0.0175	0.0221	0.0138	0.0288	0.106	0.0873	0.0955	0.123	0.0656	0.0714	0.0449	0.0605	0.2487	0.285	0.2397	0.2574	0.2253	0.216	0.2533	0.2929
54.102	0.0501	0.0266	0.0533	0.0502	0.1752	0.135	0.1614	0.1422	0.0177	0.0215	0.014	0.0285	0.1057	0.0872	0.0954	0.1227	0.066	0.0717	0.0445	0.0604	0.2493	0.2849	0.2383	0.2583	0.225	0.2159	0.2533	0.2922
54.348	0.0499	0.027	0.0537	0.05	0.1761	0.1355	0.1618	0.1418	0.0175	0.0223	0.0142	0.0282	0.1048	0.0877	0.0959	0.1226	0.0663	0.072	0.0449	0.0606	0.2498	0.285	0.2393	0.2571	0.2261	0.2158	0.2544	0.293
54.6	0.0505	0.0266	0.054	0.0502	0.1748	0.1353	0.1623	0.1415	0.0177	0.0217	0.0144	0.0292	0.1054	0.087	0.0953	0.1225	0.0661	0.0713	0.0449	0.0609	0.2499	0.2854	0.2398	0.2583	0.2258	0.2165	0.2543	0.2937
54.852	0.0499	0.0267	0.0541	0.0499	0.1758	0.1357	0.1622	0.1413	0.0188	0.0219	0.0133	0.0293	0.1059	0.0874	0.0965	0.1227	0.0665	0.0722	0.0442	0.0613	0.2508	0.2862	0.2399	0.2585	0.226	0.2165	0.2546	0.2942
55.098	0.0506	0.0258	0.053	0.0499	0.1758	0.1357	0.1618	0.142	0.0177	0.0216	0.0142	0.0281	0.1053	0.0872	0.0945	0.1227	0.0663	0.0722	0.0444	0.0602	0.2504	0.2865	0.2387	0.259	0.2266	0.2178	0.2545	0.2937
55.35	0.05	0.0265	0.0531	0.05	0.1756	0.136	0.1618	0.1413	0.0182	0.0226	0.0139	0.0278	0.1065	0.0873	0.0961	0.1229	0.0671	0.0722	0.0454	0.0614	0.2515	0.2858	0.2402	0.259	0.2265	0.2172	0.2547	0.2938
55.602	0.05	0.0264	0.0526	0.0501	0.1761	0.1355	0.1623	0.1431	0.0176	0.0218	0.0134	0.0288	0.1059	0.0875	0.096	0.1232	0.0661	0.0712	0.0448	0.0608	0.2509	0.2872	0.2402	0.2595	0.2271	0.2181	0.2555	0.2947
55.848	0.0492	0.0261	0.0522	0.0497	0.1759	0.1356	0.1627	0.1418	0.018	0.0219	0.0136	0.0289	0.1057	0.0873	0.095	0.1225	0.0665	0.0718	0.0448	0.0606	0.2513	0.2868	0.24	0.2602	0.2276	0.2183	0.2558	0.2951
56.1	0.0503	0.0267	0.0524	0.05	0.1764	0.1367	0.1628	0.1428	0.0175	0.0219	0.0135	0.0292	0.1051	0.0871	0.0952	0.1234	0.0666	0.0724	0.0445	0.061	0.2519	0.2889	0.2399	0.2598	0.2283	0.2181	0.2565	0.2949
56.352	0.0502	0.0265	0.0527	0.0495	0.1763	0.1365	0.1628	0.1426	0.0177	0.0223	0.0132	0.0278	0.105	0.0877	0.0953	0.123	0.0662	0.0728	0.0445	0.0599	0.2518	0.2873	0.2403	0.2595	0.2282	0.2184	0.256	0.2956
56.598	0.05	0.0265	0.0525	0.0498	0.1759	0.1356	0.163	0.1424	0.0166	0.0213	0.0136	0.0294	0.1052	0.0867	0.0956	0.123	0.0659	0.0721	0.0449	0.0601	0.251	0.2881	0.24	0.2599	0.2271	0.2183	0.2568	0.296
56.85	0.0493	0.0263	0.0522	0.0497	0.1766	0.1362	0.1627	0.1419	0.0175	0.0219	0.0134	0.0284	0.1054	0.0874	0.0959	0.1234	0.0662	0.0722	0.0444	0.0604	0.2516	0.2882	0.2402	0.2604	0.2282	0.2184	0.2568	0.2958
57.102	0.0498	0.0254	0.0523	0.0496	0.1765	0.1367	0.1629	0.1424	0.0171	0.0216	0.0132	0.0288	0.1051	0.0881	0.0955	0.1231	0.0652	0.0721	0.0444	0.0607	0.2511	0.2883	0.2406	0.2603	0.2288	0.2182	0.2569	0.2959
57.348	0.0496	0.0262	0.0526	0.0495	0.1759	0.1361	0.1629	0.143	0.0167	0.0213	0.0133	0.0287	0.1052	0.0874	0.0953	0.1234	0.0658	0.0719	0.0446	0.0602	0.2517	0.2885	0.2408	0.2617	0.2293	0.2191	0.2575	0.2976
57.6	0.0503	0.0266	0.0521	0.0493	0.1763	0.1361	0.1624	0.1425	0.0162	0.0215	0.013	0.028	0.1053	0.0872	0.0952	0.1226	0.0659	0.0723	0.0445	0.0603	0.2515	0.2891	0.2407	0.261	0.2291	0.2198	0.2573	0.2963
57.852	0.0508	0.0257	0.0525	0.0496	0.1759	0.1364	0.1631	0.1419	0.017	0.0216	0.0131	0.0279	0.1056	0.0873	0.0951	0.123	0.0662	0.0717	0.0449	0.0594	0.2527	0.29	0.2407	0.2611	0.229	0.2192	0.2584	0.2973
58.098	0.0497	0.0258	0.052	0.0497	0.1759	0.1366	0.1635	0.1431	0.0156	0.0216	0.0129	0.0285	0.1049	0.0873	0.0955	0.1235	0.0644	0.071	0.0446	0.0604	0.2515	0.2896	0.2411	0.2621	0.2295	0.2196	0.2589	0.2971
58.35	0.0501	0.026	0.0521	0.0494	0.1762	0.1365	0.1633	0.1429	0.0172	0.0217	0.0131	0.0279	0.1052	0.0878	0.0962	0.1231	0.066	0.0716	0.0439	0.0603	0.2521	0.2899	0.2406	0.2617	0.2296	0.2204	0.2592	0.2971
58.602	0.0494	0.0259	0.0519	0.0492	0.1764	0.1367	0.1627	0.142	0.0159	0.0219	0.0133	0.0285	0.1047	0.0872	0.0945	0.1231	0.0653	0.0726	0.045	0.0595	0.2518	0.2892	0.2402	0.2613	0.2299	0.2208	0.259	0.2966
58.848	0.0495	0.0255	0.0526	0.0488	0.1768	0.1363	0.1634	0.143	0.0162	0.0221	0.0128	0.0284	0.1052	0.0877	0.0959	0.123	0.066	0.0729	0.0444	0.0599	0.2529	0.2913	0.2407	0.2624	0.2304	0.2209	0.2596	0.2979
59.1	0.0503	0.0263	0.0515	0.049	0.176	0.1363	0.1628	0.1428	0.0165	0.0209	0.0129	0.0285	0.1051	0.0869	0.0949	0.123	0.066	0.0716	0.0455	0.0603	0.2524	0.2905	0.2412	0.2623	0.2306	0.2211	0.2601	0.2969
59.352	0.0499	0.0261	0.0522	0.049	0.1764	0.1361	0.1638	0.1431	0.0161	0.0217	0.0124	0.0286	0.1053	0.0868	0.0953	0.1232	0.0654	0.072	0.0446	0.0605	0.2527	0.291	0.2415	0.2634	0.2306	0.2211	0.2605	0.2976
59.598	0.0488	0.0256	0.0523	0.0487	0.1769	0.1359	0.1635	0.1429	0.0158	0.0212	0.0124	0.0289	0.1048	0.0874	0.095	0.1231	0.0651	0.0719	0.0448	0.0606	0.2527	0.2906	0.2412	0.2635	0.2305	0.2211	0.2606	0.2966
59.85	0.0498	0.0257	0.051	0.0484	0.177	0.1367	0.1634	0.1424	0.0165	0.0224	0.0123	0.0321	0.1051	0.0874	0.095	0.1233	0.0657	0.0726	0.0445	0.0601	0.2538	0.2915	0.2411	0.2634	0.2316	0.2216	0.261	0.3006
60.102	0.0497	0.0257	0.0469	0.0482	0.1764	0.137	0.1629	0.1431	0.0165	0.0221	0.0125	0.031	0.1061	0.0877	0.0878	0.1226	0.0659	0.0726	0.0445	0.0583	0.2539	0.2913	0.2383	0.2642	0.232	0.2216	0.2612	0.2994
60.348	0.0496	0.0263	0.0517	0.0484	0.1774	0.1365	0.1636	0.1426	0.0158	0.0211	0.0121	0.0294	0.1056	0.0872	0.0958	0.123	0.0662	0.0716	0.0448	0.0604	0.2534	0.2923	0.2419	0.2643	0.2313	0.2229	0.2617	0.2982
60.6	0.05	0.0256	0.0522	0.0486	0.1771	0.1363	0.1634	0.1426	0.0158	0.0215	0.0119	0.0287	0.1056	0.0874	0.0953	0.1228	0.0664	0.0718	0.0444	0.0606	0.2535	0.2926	0.2421	0.2639	0.2314	0.222	0.2616	0.2987
60.852	0.05	0.0257	0.052	0.0484	0.177	0.1373	0.1634	0.1436	0.0157	0.0217	0.0123	0.0285	0.1059	0.0877	0.0958	0.123	0.0662	0.0729	0.0439	0.0613	0.2544	0.2931	0.2419	0.266	0.2323	0.222	0.2615	0.2983
61.098	0.0505	0.0252	0.0526	0.0488	0.178	0.1369	0.1638	0.143	0.0151	0.0219	0.0118	0.0287	0.1051	0.0879	0.0956	0.1232	0.0657	0.0727	0.0448	0.061	0.2542	0.2933	0.2422	0.2648	0.2322	0.2224	0.2625	0.2995
61.35	0.0505	0.0251	0.0522	0.0487	0.1782	0.1374	0.1641	0.1426	0.0146	0.0218	0.0119	0.0278	0.1058	0.088	0.0952	0.1233	0.0663	0.0724	0.0451	0.0603	0.2549	0.2935	0.242	0.2652	0.2329	0.2228	0.2626	0.2991
61.602	0.0491	0.0252	0.0518	0.0486	0.1779	0.1371	0.1631	0.1427	0.015	0.0217	0.0122	0.0291	0.105	0.0877	0.0958	0.1228	0.0656	0.0717	0.045	0.0607	0.2553	0.293	0.2422	0.2654	0.2325	0.2228	0.2629	0.2991
61.848	0.0491	0.0256	0.0517	0.0479	0.1769	0.1373	0.1633	0.1444	0.0161	0.0213	0.0116	0.0283	0.1058	0.0873	0.0953	0.1227	0.0659	0.0718	0.0448	0.0607	0.2546	0.2934	0.2424	0.2667	0.2327	0.2236	0.2632	0.2993
62.1	0.0499	0.0254	0.0514	0.0483	0.1777	0.137	0.1633	0.1425	0.0155	0.0211	0.0118	0.0292	0.1054	0.0871	0.0958	0.1233	0.0666	0.0722	0.0443	0.0609	0.2549	0.2939	0.2418	0.2668	0.2325	0.2229	0.2634	0.3002
62.352	0.0503	0.0255	0.0517	0.0488	0.178	0.1369	0.1637	0.1433	0.0153	0.0208	0.0117	0.0287	0.105	0.0869	0.0951	0.1235	0.0664	0.0727	0.045	0.0598	0.2553	0.2948	0.2423	0.2666	0.2331	0.2229	0.2644	0.2993
62.598	0.049	0.0247	0.0525	0.048	0.1768	0.1366	0.1629	0.1433	0.0156	0.02	0.0115	0.0283	0.1055	0.0865	0.0956	0.1231	0.0666	0.0716	0.0447	0.0602	0.2552	0.2938	0.2423	0.2669	0.2331	0.2241	0.2641	0.3004
62.85	0.0504	0.0249	0.0511	0.0482	0.1781	0.1376	0.1635	0.1435	0.0144	0.0202	0.0113	0.0285	0.1058	0.0873	0.0951	0.123	0.0661	0.0712	0.0446	0.0603	0.2549	0.2943	0.2431	0.2677	0.2339	0.2245	0.2645	0.2995
63.102	0.0508	0.0246	0.0516	0.0475	0.1783	0.1367	0.1627	0.1427	0.014	0.0209	0.0116	0.0281	0.1054	0.0866	0.0955	0.1229	0.0651	0.0727	0.0446	0.0606	0.2555	0.2947	0.2438	0.2668	0.2342	0.2237	0.2644	0.3004
63.348	0.0507	0.0247	0.0517	0.0477	0.1783	0.1373	0.1629	0.1433	0.0141	0.0206	0.0119	0.0289	0.1055	0.0867	0.0951	0.1228	0.0663	0.0723	0.0446	0.0607	0.2558	0.2956	0.2433	0.2676	0.234	0.2242	0.265	0.3013
63.6	0.0506	0.0239	0.0519	0.048	0.1779	0.1363	0.1636	0.1433	0.0146	0.0206	0.0114	0.0289	0.1049	0.0862	0.0951	0.1236	0.0663	0.0719	0.0446	0.0605	0.2557	0.295	0.2437	0.2672	0.2339	0.2245	0.2655	0.3007
63.852	0.0499	0.0243	0.052	0.0478	0.1777	0.1374	0.1638	0.1435	0.0143	0.0202	0.0116	0.028	0.1047	0.087	0.0954	0.1236	0.0659	0.0719	0.045	0.0603	0.2565	0.2964	0.2437	0.2683	0.2346	0.225	0.266	0.3006
64.098	0.0509	0.025	0.0518	0.0476	0.1788	0.1365	0.1633	0.1434	0.0154	0.0208	0.0109	0.0282	0.1051	0.0865	0.0953	0.123	0.0663	0.0728	0.0452	0.0603	0.2564	0.2961	0.2441	0.2683	0.2342	0.2249	0.2662	0.3009
64.35	0.05	0.0246	0.0514	0.0478	0.1779	0.1375	0.164	0.1442	0.0141	0.0204	0.0112	0.0274	0.1059	0.0873	0.0945	0.1235	0.0659	0.0711	0.0446	0.0605	0.2565	0.2952	0.2436	0.2686	0.2355	0.2248	0.2665	0.3002
64.602	0.0503	0.0244	0.0516	0.0477	0.1787	0.1367	0.163	0.1441	0.0145	0.0202	0.0107	0.0273	0.1055	0.0873	0.0955	0.1233	0.0658	0.0727	0.0449	0.0598	0.257	0.2961	0.2434	0.2684	0.2353	0.2246	0.2663	0.301
64.848	0.0505	0.0247	0.0516	0.0479	0.1793	0.1377	0.1635	0.1438	0.0146	0.0207	0.0114	0.0286	0.1055	0.0876	0.095	0.1229	0.0661	0.0725	0.0448	0.0613	0.2574	0.2971	0.2444	0.2688	0.2364	0.2253	0.2669	0.3016
65.1	0.0506	0.0245	0.0512	0.0474	0.1784	0.1372	0.163	0.1442	0.0139	0.0199	0.011	0.0291	0.1049	0.0863	0.095	0.1233	0.0658	0.0724	0.0449	0.0602	0.2573	0.2982	0.244	0.2694	0.236	0.2254	0.2672	0.3014
65.352	0.051	0.0248	0.0517	0.0472	0.1803	0.1373	0.1626	0.1428	0.0144	0.0198	0.0109	0.0278	0.1061	0.087	0.0948	0.1228	0.0672	0.0733	0.0451	0.0605	0.258	0.2979	0.2444	0.2691	0.2366	0.2258	0.2671	0.3017
65.598	0.0507	0.0242	0.0521	0.0478	0.1787	0.1372	0.1638	0.1439	0.0146	0.02	0.0107	0.0275	0.106	0.0867	0.0864	0.1232	0.0669	0.0736	0.045	0.0606	0.2584	0.2977	0.244	0.2694	0.2364	0.2258	0.268	0.3013
65.85	0.0497	0.0246	0.0511	0.0469	0.1794	0.1376	0.1629	0.1445	0.014	0.0203	0.0104	0.0274	0.1055	0.0866	0.0943	0.1228	0.066	0.0721	0.0447	0.0602	0.2584	0.297	0.2438	0.2698	0.2368	0.2253	0.2677	0.3017
66.102	0.0502	0.0239	0.0514	0.047	0.1784	0.1373	0.163	0.1447	0.013	0.0197	0.0107	0.0274	0.1057	0.0863	0.095	0.1231	0.0655	0.073	0.0447	0.0607	0.2583	0.2976	0.2446	0.2699	0.2362	0.2266	0.2679	0.3029
66.348	0.0494	0.0237	0.0515	0.0474	0.1781	0.1372	0.1633	0.1443	0.0144	0.0198	0.0101	0.0274	0.1059	0.0871	0.0951	0.1231	0.0664	0.0732	0.0447	0.0605	0.2583	0.2982	0.2448	0.2705	0.2366	0.2262	0.2686	0.3029
66.6	0.0499	0.024	0.0512	0.0476	0.1792	0.1381	0.1632	0.1437	0.0141	0.0197	0.0105	0.0279	0.1063	0.0877	0.0952	0.1236	0.0662	0.0725	0.0447	0.0608	0.2585	0.298	0.2453	0.2703	0.2371	0.2267	0.269	0.303
66.852	0.0483	0.0239	0.052	0.0465	0.1784	0.1379	0.1626	0.1434	0.0147	0.0202	0.0093	0.0278	0.1067	0.0871	0.0955	0.1225	0.0671	0.0718	0.0447	0.0609	0.2597	0.2978	0.2456	0.2711	0.2374	0.2261	0.2684	0.3032
67.098	0.0491	0.0236	0.0505	0.0467	0.1782	0.1381	0.1631	0.1439	0.014	0.0201	0.0102	0.0287	0.1064	0.0869	0.0948	0.1226	0.0661	0.0716	0.0448	0.0609	0.259	0.2979	0.2454	0.272	0.2378	0.2265	0.269	0.3024
67.35	0.0497	0.0235	0.0508	0.0463	0.1793	0.1379	0.1624	0.144	0.0143	0.02	0.0097	0.0291	0.1057	0.0871	0.094	0.1228	0.0656	0.0726	0.0441	0.0602	0.2587	0.2983	0.2447	0.2705	0.2379	0.2265	0.2691	0.3039
67.602	0.0503	0.0239	0.0519	0.0467	0.1785	0.1383	0.1629	0.144	0.0146	0.0194	0.0099	0.0284	0.1061	0.087	0.095	0.1234	0.0662	0.072	0.0446	0.0609	0.2592	0.2991	0.2459	0.2718	0.2377	0.2272	0.2701	0.3038
67.848	0.05	0.0243	0.0512	0.0471	0.1798	0.1372	0.1635	0.1446	0.0142	0.0205	0.0104	0.0274	0.1059	0.0875	0.095	0.123	0.0657	0.0721	0.0443	0.0597	0.2587	0.2999	0.2455	0.2718	0.2381	0.2275	0.2704	0.3029
68.1	0.0502	0.0236	0.0509	0.0467	0.1795	0.1378	0.1627	0.1443	0.0145	0.0198	0.0105	0.0278	0.1062	0.0875	0.0943	0.1229	0.0658	0.0719	0.0443	0.0616	0.26	0.2994	0.2461	0.2712	0.2378	0.2278	0.2706	0.3029
68.352	0.0497	0.0238	0.0512	0.0461	0.1803	0.1379	0.1625	0.1453	0.0135	0.0201	0.0099	0.0281	0.1056	0.0866	0.0944	0.1224	0.0653	0.0722	0.044	0.0613	0.2586	0.3	0.2459	0.2729	0.238	0.2276	0.2706	0.3034
68.598	0.0503	0.0236	0.051	0.046	0.1802	0.1379	0.163	0.1443	0.0139	0.0192	0.0099	0.0273	0.1055	0.0866	0.094	0.1219	0.0657	0.0731	0.0441	0.0601	0.26	0.3011	0.2461	0.2721	0.2382	0.2276	0.2707	0.303
68.85	0.05	0.0235	0.0512	0.046	0.1792	0.1387	0.1621	0.1442	0.014	0.0193	0.0094	0.0281	0.1053	0.0866	0.0951	0.1221	0.0661	0.0725	0.0444	0.0621	0.2601	0.301	0.2466	0.272	0.2383	0.2281	0.2705	0.3035
69.102	0.0505	0.0237	0.0512	0.0458	0.1794	0.1383	0.1621	0.1438	0.0133	0.0201	0.0096	0.027	0.1057	0.0872	0.0954	0.1223	0.0657	0.0731	0.0443	0.0612	0.2597	0.3002	0.247	0.273	0.2391	0.2281	0.2708	0.3041
69.348	0.05	0.0233	0.0514	0.0459	0.1803	0.1379	0.163	0.1448	0.0138	0.0196	0.01	0.0279	0.1058	0.087	0.0951	0.1224	0.0657	0.0722	0.0446	0.0612	0.2599	0.3011	0.2472	0.2734	0.2389	0.2287	0.2714	0.3036
69.6	0.0509	0.0236	0.0511	0.0456	0.1798	0.1378	0.1629	0.1443	0.0147	0.0195	0.0094	0.027	0.1062	0.0865	0.0948	0.1223	0.0664	0.072	0.0447	0.0609	0.2605	0.3004	0.2466	0.273	0.239	0.2278	0.2716	0.3034
69.852	0.0507	0.0236	0.0509	0.0462	0.1802	0.1381	0.1628	0.1442	0.0141	0.0196	0.0097	0.0277	0.1054	0.0867	0.095	0.1225	0.0661	0.0724	0.044	0.0612	0.2606	0.3015	0.2482	0.2734	0.2395	0.2295	0.2721	0.3043
70.098	0.0494	0.0231	0.0511	0.0457	0.18	0.1378	0.1626	0.1448	0.0141	0.0191	0.0093	0.0273	0.1056	0.0863	0.0948	0.1223	0.0658	0.0725	0.0443	0.061	0.2606	0.3011	0.2472	0.2738	0.2394	0.2285	0.2722	0.3044
70.35	0.0496	0.0238	0.0504	0.0462	0.1793	0.1378	0.1631	0.1452	0.0132	0.0193	0.0099	0.0276	0.1057	0.0866	0.0942	0.1228	0.0652	0.072	0.0448	0.061	0.2615	0.3011	0.2474	0.274	0.2396	0.229	0.2727	0.3046
70.602	0.0502	0.0232	0.0504	0.0458	0.1798	0.1382	0.1625	0.1446	0.0141	0.0193	0.0094	0.0281	0.1055	0.0862	0.0948	0.1226	0.0655	0.073	0.045	0.0615	0.2615	0.302	0.2481	0.274	0.2398	0.2289	0.2726	0.3052
70.848	0.0499	0.0234	0.0522	0.0458	0.1794	0.1386	0.163	0.1441	0.0136	0.0192	0.0092	0.0278	0.1052	0.0869	0.0948	0.1222	0.0654	0.0718	0.0447	0.0612	0.2616	0.3014	0.2479	0.2739	0.2401	0.23	0.2731	0.3048
71.1	0.05	0.0235	0.051	0.0455	0.1803	0.1377	0.1625	0.1437	0.0126	0.0191	0.0093	0.0271	0.1052	0.0859	0.0941	0.1228	0.0657	0.0728	0.0438	0.061	0.2613	0.3019	0.2477	0.2744	0.2396	0.2295	0.273	0.3048
71.352	0.0506	0.0238	0.0507	0.0457	0.1802	0.1375	0.1625	0.1443	0.0139	0.0193	0.0095	0.0275	0.105	0.0866	0.0937	0.1224	0.0662	0.0722	0.0444	0.0606	0.2613	0.3027	0.248	0.275	0.2408	0.2306	0.2735	0.3051
71.598	0.0504	0.0225	0.0498	0.0458	0.1798	0.138	0.1628	0.1447	0.0131	0.0193	0.0095	0.0269	0.1046	0.0865	0.095	0.1226	0.0658	0.0728	0.0438	0.0608	0.262	0.303	0.2488	0.2754	0.2407	0.2307	0.2737	0.3047
71.85	0.0497	0.0232	0.0501	0.0458	0.181	0.1381	0.1623	0.1448	0.0136	0.0186	0.0088	0.0267	0.1056	0.0862	0.0948	0.1223	0.065	0.0728	0.0443	0.0611	0.2614	0.3032	0.2485	0.2756	0.2406	0.2302	0.2738	0.3052
72.102	0.0505	0.0225	0.0505	0.0453	0.1801	0.1387	0.1623	0.1444	0.0128	0.0186	0.0087	0.0273	0.1047	0.086	0.094	0.122	0.065	0.0729	0.0447	0.0604	0.2615	0.3033	0.2487	0.2759	0.2409	0.2305	0.2738	0.3047
72.348	0.0509	0.0227	0.0507	0.0455	0.1789	0.1383	0.1624	0.1441	0.0138	0.0193	0.0085	0.0267	0.1053	0.0865	0.0942	0.1218	0.0655	0.0724	0.0444	0.0618	0.2619	0.3033	0.2502	0.2758	0.2417	0.2316	0.2744	0.3044
72.6	0.0497	0.0225	0.0505	0.0455	0.1801	0.1389	0.1626	0.1442	0.0139	0.0194	0.009	0.0273	0.1063	0.0867	0.0944	0.1226	0.0668	0.0735	0.0443	0.0612	0.2642	0.3033	0.2493	0.2763	0.2416	0.2316	0.2749	0.3053
72.852	0.0499	0.0231	0.0511	0.0452	0.1803	0.1383	0.162	0.144	0.0136	0.0194	0.0081	0.027	0.1054	0.0862	0.0951	0.1222	0.0664	0.0721	0.0436	0.0619	0.2625	0.3034	0.2502	0.2757	0.2414	0.2319	0.2747	0.3051
73.098	0.0498	0.0227	0.0505	0.0454	0.1797	0.1388	0.1621	0.1448	0.0144	0.0193	0.0088	0.0268	0.1063	0.0866	0.0941	0.1224	0.0666	0.0722	0.0442	0.0607	0.264	0.3041	0.2498	0.2769	0.2419	0.2319	0.2748	0.3056
73.35	0.0504	0.0227	0.05	0.0459	0.1797	0.1393	0.1628	0.1444	0.0131	0.0191	0.0083	0.0273	0.1059	0.0868	0.0936	0.1227	0.066	0.0731	0.0441	0.0605	0.2632	0.3048	0.2501	0.2773	0.2426	0.2311	0.2759	0.3058
73.602	0.0503	0.0221	0.0514	0.0451	0.1804	0.1372	0.1623	0.1442	0.0136	0.0188	0.0089	0.0269	0.1056	0.0856	0.0949	0.1223	0.0665	0.0719	0.0444	0.0613	0.2641	0.3046	0.2511	0.278	0.2418	0.2319	0.2759	0.3056
73.848	0.0504	0.0226	0.0513	0.0452	0.1804	0.1386	0.1622	0.1454	0.0132	0.0185	0.0082	0.0256	0.1058	0.0862	0.0948	0.1224	0.0664	0.0727	0.0451	0.0604	0.2634	0.304	0.2511	0.2777	0.2424	0.2335	0.2757	0.3051
74.1	0.0495	0.0221	0.0513	0.0449	0.1798	0.1383	0.1624	0.1454	0.0135	0.0182	0.0089	0.0266	0.1057	0.0866	0.0956	0.1224	0.0666	0.0718	0.0449	0.0617	0.2637	0.3045	0.251	0.2786	0.243	0.232	0.2761	0.3058
74.352	0.0502	0.0223	0.0516	0.0449	0.1797	0.1386	0.1615	0.145	0.0139	0.0188	0.0081	0.0266	0.1066	0.0866	0.0943	0.1217	0.0661	0.0725	0.0448	0.0612	0.2646	0.3048	0.2508	0.2786	0.2435	0.2323	0.2765	0.3055
74.598	0.0502	0.0222	0.0507	0.0449	0.1802	0.1388	0.1616	0.1452	0.0131	0.0191	0.0085	0.0265	0.1052	0.0863	0.0949	0.1221	0.0665	0.0717	0.0442	0.0611	0.2644	0.3049	0.2509	0.2783	0.2441	0.2327	0.2763	0.3061
74.85	0.0502	0.0232	0.0508	0.0449	0.1808	0.139	0.1614	0.1449	0.0131	0.0187	0.0079	0.027	0.1057	0.0862	0.0943	0.1217	0.0667	0.0718	0.0445	0.0608	0.2649	0.3052	0.251	0.279	0.244	0.2332	0.2765	0.3062
75.102	0.0502	0.0224	0.0523	0.0444	0.181	0.1395	0.1613	0.1459	0.0142	0.0184	0.0083	0.0267	0.1064	0.0855	0.0945	0.1215	0.0677	0.0733	0.0441	0.0611	0.2659	0.3058	0.2523	0.2795	0.2436	0.2333	0.2758	0.3063
75.348	0.0499	0.0213	0.0506	0.0447	0.1802	0.1379	0.1615	0.145	0.0132	0.0178	0.0074	0.0253	0.1062	0.0856	0.0946	0.1217	0.0672	0.0731	0.0442	0.0614	0.2653	0.3064	0.2512	0.2783	0.2438	0.2333	0.2769	0.3069
75.6	0.0498	0.022	0.0511	0.0445	0.1803	0.1392	0.1613	0.1451	0.0131	0.0181	0.0072	0.027	0.1059	0.0862	0.0951	0.1219	0.0667	0.0727	0.0444	0.0606	0.2654	0.3055	0.2516	0.2795	0.2444	0.2337	0.2769	0.3077
75.852	0.0498	0.0219	0.0513	0.0443	0.1801	0.139	0.1612	0.1449	0.0127	0.0183	0.0076	0.0263	0.1065	0.0861	0.0951	0.1215	0.0674	0.0733	0.0445	0.0614	0.2661	0.3066	0.2521	0.2784	0.2442	0.233	0.277	0.3077
76.098	0.0504	0.0219	0.0491	0.0443	0.1805	0.1392	0.1609	0.1446	0.0129	0.0177	0.0078	0.0262	0.1062	0.0861	0.0885	0.1209	0.0673	0.073	0.0441	0.0642	0.2652	0.307	0.2448	0.2789	0.2443	0.2333	0.2764	0.3073
76.35	0.0502	0.0223	0.0496	0.0448	0.1805	0.1386	0.1612	0.1457	0.0126	0.0177	0.0075	0.0256	0.1057	0.0856	0.0888	0.1215	0.0662	0.0736	0.0442	0.0637	0.2651	0.3061	0.2459	0.2796	0.2441	0.234	0.2772	0.3068
76.602	0.0492	0.0216	0.0483	0.045	0.1796	0.1389	0.1613	0.146	0.0134	0.0179	0.0075	0.0264	0.1057	0.0856	0.0878	0.1213	0.0673	0.0726	0.0446	0.0621	0.2665	0.3062	0.2471	0.2805	0.2448	0.2347	0.2772	0.3075
76.848	0.0503	0.0209	0.0464	0.0443	0.1803	0.1389	0.1607	0.1455	0.0128	0.0174	0.0071	0.0257	0.1058	0.0856	0.0868	0.1215	0.0673	0.0737	0.0442	0.0592	0.2664	0.3066	0.2488	0.2804	0.2453	0.234	0.2774	0.3078
77.1	0.0499	0.0214	0.0466	0.0445	0.1803	0.1389	0.1609	0.1464	0.0132	0.018	0.007	0.0262	0.1061	0.0859	0.0886	0.1211	0.0678	0.0731	0.0446	0.0576	0.2664	0.3068	0.2518	0.2806	0.2449	0.2349	0.2779	0.3079
77.37	0.0501	0.0214	0.0479	0.0441	0.1807	0.1392	0.161	0.1463	0.0122	0.0183	0.0065	0.0264	0.1056	0.086	0.0896	0.1214	0.0677	0.0739	0.0446	0.0579	0.2672	0.3072	0.2522	0.2808	0.2454	0.2352	0.2777	0.3089
77.634	0.0496	0.0214	0.0494	0.044	0.1802	0.1385	0.1611	0.1457	0.0133	0.0174	0.0071	0.026	0.1066	0.086	0.0916	0.1212	0.068	0.0731	0.0444	0.0571	0.2671	0.3072	0.2522	0.2809	0.245	0.2348	0.2778	0.3091
77.886	0.0486	0.0215	0.0506	0.0438	0.1805	0.1388	0.1602	0.1471	0.0132	0.0176	0.006	0.027	0.1061	0.0856	0.0945	0.121	0.0675	0.0727	0.0444	0.0608	0.268	0.3064	0.2534	0.2806	0.2457	0.2348	0.2778	0.3098
78.15	0.0493	0.021	0.0511	0.0439	0.1795	0.1393	0.1604	0.147	0.0132	0.0185	0.007	0.026	0.1068	0.0861	0.0942	0.1211	0.0675	0.0729	0.0447	0.062	0.2673	0.3074	0.2538	0.2817	0.2463	0.2358	0.2776	0.3077
78.402	0.05	0.0212	0.0507	0.0434	0.1806	0.1394	0.1603	0.1464	0.0131	0.0174	0.0068	0.0264	0.1058	0.0858	0.0949	0.1204	0.0673	0.0735	0.0448	0.0617	0.2668	0.3081	0.2542	0.2812	0.2457	0.2357	0.2778	0.3093
78.648	0.049	0.0214	0.0503	0.043	0.1807	0.1401	0.1604	0.1459	0.0133	0.0179	0.0059	0.0264	0.1069	0.0861	0.0947	0.1206	0.0674	0.0729	0.0445	0.0617	0.2678	0.3083	0.2542	0.2807	0.2453	0.2358	0.2776	0.3092
78.9	0.0494	0.0212	0.0507	0.0433	0.1809	0.1399	0.1606	0.1466	0.0124	0.0173	0.0064	0.0265	0.1078	0.0858	0.0953	0.1209	0.0676	0.0738	0.044	0.0614	0.2678	0.3075	0.2547	0.2816	0.2456	0.2358	0.2782	0.3102
79.152	0.0501	0.0211	0.0509	0.0436	0.1802	0.1391	0.1599	0.1458	0.0126	0.0167	0.0068	0.0262	0.1059	0.0854	0.0946	0.1206	0.0672	0.0741	0.0442	0.0613	0.268	0.3082	0.2557	0.2819	0.2458	0.2361	0.2777	0.3097
79.398	0.0485	0.0206	0.0512	0.0432	0.1806	0.1389	0.1595	0.1467	0.0125	0.0168	0.0062	0.0258	0.1061	0.0851	0.0952	0.1201	0.0674	0.0736	0.0445	0.0629	0.2685	0.308	0.2557	0.2824	0.2458	0.2371	0.2775	0.3104
79.668	0.0498	0.0208	0.051	0.043	0.1806	0.1396	0.1602	0.144	0.0122	0.0177	0.0068	0.0268	0.1069	0.0857	0.0946	0.1203	0.0675	0.074	0.0441	0.0612	0.2686	0.3079	0.2551	0.278	0.2463	0.2362	0.2779	0.3107
79.92	0.049	0.0205	0.0516	0.0424	0.1809	0.1395	0.1592	0.1448	0.0124	0.0176	0.0069	0.0267	0.1062	0.0862	0.0941	0.1199	0.0668	0.0731	0.0447	0.0617	0.2684	0.3078	0.2554	0.2793	0.2466	0.2359	0.2779	0.311
80.166	0.048	0.0199	0.0504	0.0426	0.1802	0.1399	0.1593	0.1472	0.0122	0.0169	0.006	0.0261	0.106	0.0857	0.0938	0.1192	0.0669	0.0735	0.0445	0.0613	0.268	0.3081	0.2562	0.2775	0.2467	0.2356	0.2778	0.3107
80.418	0.0494	0.02	0.0498	0.0423	0.1809	0.1394	0.1581	0.1463	0.0126	0.0169	0.0064	0.0262	0.1064	0.0855	0.0932	0.1197	0.0673	0.0739	0.0448	0.0607	0.2686	0.3081	0.2558	0.283	0.2461	0.2366	0.2781	0.3109
80.67	0.0497	0.0204	0.0505	0.0431	0.1812	0.1396	0.1589	0.1475	0.0122	0.0168	0.0067	0.0261	0.107	0.0855	0.0941	0.1201	0.0666	0.0731	0.0443	0.0612	0.2684	0.3097	0.2561	0.2834	0.2472	0.236	0.2789	0.3112
80.916	0.0494	0.0202	0.051	0.0425	0.1813	0.1401	0.1588	0.147	0.0126	0.0169	0.0064	0.0257	0.1061	0.0857	0.0938	0.1198	0.0663	0.0743	0.0442	0.0615	0.2687	0.31	0.2571	0.2834	0.2464	0.2368	0.2784	0.3113
81.168	0.0487	0.0201	0.051	0.0424	0.1808	0.1401	0.1585	0.1475	0.0126	0.0173	0.006	0.0264	0.1068	0.0866	0.0944	0.1195	0.0661	0.0733	0.0443	0.0621	0.2696	0.3092	0.2567	0.2844	0.2467	0.2369	0.2784	0.3116
81.42	0.0483	0.0204	0.0511	0.0421	0.1811	0.1401	0.1586	0.1479	0.0131	0.0167	0.0059	0.0256	0.1066	0.0861	0.0943	0.1196	0.0669	0.0721	0.0446	0.0614	0.2697	0.3097	0.2568	0.2847	0.247	0.237	0.279	0.3113
81.666	0.049	0.0201	0.0514	0.0422	0.1814	0.1392	0.1585	0.1472	0.0117	0.0164	0.0056	0.0256	0.1063	0.0855	0.0948	0.1197	0.0662	0.0735	0.0446	0.0619	0.2692	0.3097	0.2567	0.2848	0.2475	0.2377	0.2787	0.3115
81.918	0.0489	0.0202	0.0505	0.0423	0.1813	0.1398	0.1578	0.1477	0.0126	0.0165	0.0059	0.0263	0.1066	0.0859	0.0943	0.1192	0.0671	0.0735	0.044	0.0611	0.2698	0.3101	0.2572	0.2845	0.2469	0.2381	0.2787	0.3119
82.17	0.0486	0.0189	0.051	0.0418	0.18	0.1401	0.1574	0.147	0.0125	0.0162	0.0051	0.0262	0.1068	0.0859	0.0947	0.1186	0.0671	0.0736	0.044	0.0617	0.2703	0.309	0.2575	0.2845	0.247	0.238	0.2787	0.3122
82.416	0.0485	0.0197	0.0508	0.0418	0.1815	0.1396	0.1577	0.1475	0.0124	0.0166	0.0059	0.0249	0.1068	0.0854	0.0949	0.1194	0.0668	0.0739	0.0441	0.0614	0.2702	0.3103	0.2582	0.2846	0.2474	0.2383	0.2786	0.3121
82.668	0.0484	0.0199	0.0514	0.0424	0.1808	0.1395	0.1577	0.1476	0.0112	0.0159	0.0056	0.0255	0.1061	0.0851	0.094	0.1193	0.0664	0.072	0.044	0.0615	0.2695	0.3109	0.2579	0.2851	0.2474	0.2382	0.2789	0.312
82.92	0.0485	0.0195	0.0526	0.0418	0.1811	0.1398	0.1578	0.147	0.0119	0.0166	0.0061	0.0261	0.1064	0.0853	0.0957	0.1191	0.0665	0.0734	0.0441	0.0617	0.2701	0.3098	0.2589	0.2857	0.2476	0.2384	0.2792	0.3118
83.166	0.0492	0.0195	0.051	0.0417	0.1819	0.1395	0.1572	0.1476	0.0117	0.0162	0.0058	0.0257	0.107	0.085	0.0947	0.1189	0.0669	0.0738	0.044	0.0622	0.2709	0.3115	0.2584	0.2859	0.248	0.239	0.2793	0.3123
83.418	0.0489	0.0193	0.0517	0.0417	0.1811	0.1394	0.1575	0.1484	0.0128	0.0163	0.0059	0.0258	0.1075	0.085	0.0942	0.1188	0.0669	0.0735	0.0446	0.0618	0.2712	0.3109	0.2582	0.2868	0.2478	0.2385	0.2797	0.3123
83.67	0.0496	0.019	0.0513	0.0414	0.1806	0.1398	0.1572	0.148	0.0117	0.0161	0.0055	0.0257	0.1069	0.086	0.0947	0.1188	0.0669	0.0738	0.0438	0.0622	0.2705	0.3112	0.2588	0.2871	0.2481	0.2388	0.2792	0.3125
83.916	0.0492	0.0197	0.0514	0.0417	0.181	0.1395	0.1578	0.1469	0.0117	0.0165	0.0051	0.0251	0.1066	0.0849	0.0948	0.1188	0.0668	0.0743	0.0435	0.062	0.2711	0.3115	0.2594	0.2864	0.2482	0.2398	0.2793	0.3115
84.168	0.0486	0.0193	0.0512	0.0413	0.1818	0.1405	0.1573	0.1483	0.0113	0.0166	0.0055	0.0256	0.1062	0.0861	0.0944	0.1183	0.0656	0.0735	0.0439	0.061	0.2717	0.3114	0.2593	0.2874	0.2491	0.2399	0.2792	0.3128
84.42	0.0489	0.0192	0.0515	0.0411	0.182	0.1399	0.1574	0.1475	0.0113	0.0172	0.0056	0.0259	0.1068	0.0856	0.0938	0.1185	0.0672	0.0738	0.0436	0.0611	0.2713	0.3114	0.2583	0.2863	0.2492	0.2402	0.279	0.3127
84.666	0.0498	0.0194	0.0512	0.0414	0.182	0.1391	0.1568	0.1472	0.0118	0.0156	0.0052	0.0254	0.1071	0.0848	0.094	0.1183	0.0672	0.0742	0.0446	0.0617	0.2717	0.3116	0.2591	0.2869	0.2483	0.2401	0.2796	0.3128
84.918	0.0491	0.0192	0.051	0.0417	0.1815	0.1397	0.157	0.1471	0.0114	0.0164	0.0048	0.0249	0.1067	0.0851	0.0941	0.1187	0.0666	0.0741	0.044	0.0611	0.2714	0.3129	0.2594	0.2869	0.2493	0.2404	0.2797	0.3127
85.17	0.0483	0.0197	0.0508	0.0409	0.181	0.1402	0.156	0.1482	0.0116	0.0164	0.0048	0.0258	0.1065	0.0853	0.0936	0.1181	0.067	0.0732	0.0435	0.0622	0.2719	0.312	0.2591	0.2883	0.2487	0.2404	0.2796	0.3128
85.416	0.0491	0.0192	0.0507	0.0411	0.1818	0.1393	0.1568	0.1468	0.0106	0.0163	0.0055	0.0249	0.1068	0.0848	0.0936	0.1179	0.0671	0.0735	0.0438	0.0613	0.2719	0.3128	0.2587	0.2877	0.2495	0.241	0.2794	0.3125
85.668	0.0498	0.0188	0.0515	0.0407	0.1812	0.1393	0.1567	0.147	0.0108	0.0156	0.0051	0.0256	0.1069	0.0846	0.0942	0.118	0.0666	0.0747	0.0439	0.0619	0.2721	0.3124	0.2595	0.2881	0.2488	0.2412	0.2796	0.3124
85.92	0.0494	0.0189	0.0518	0.0408	0.182	0.1403	0.1566	0.1471	0.0107	0.0163	0.0054	0.0252	0.1066	0.0855	0.0945	0.1177	0.0663	0.0739	0.0435	0.062	0.2714	0.313	0.2602	0.2873	0.2496	0.241	0.2793	0.3135
86.166	0.0496	0.0181	0.0511	0.0407	0.1829	0.1403	0.1562	0.1474	0.0109	0.0162	0.0049	0.0253	0.1067	0.0853	0.0943	0.1175	0.0671	0.075	0.0432	0.0609	0.2717	0.313	0.2599	0.2886	0.2492	0.2412	0.2801	0.3129
86.418	0.0491	0.0194	0.0517	0.0405	0.1815	0.14	0.1562	0.1478	0.0105	0.0151	0.0049	0.0254	0.1067	0.0852	0.0941	0.1181	0.0666	0.0737	0.0437	0.0616	0.2722	0.3124	0.2608	0.2892	0.2488	0.2414	0.2798	0.313
86.67	0.0487	0.0183	0.0511	0.042	0.1821	0.1395	0.1457	0.148	0.0109	0.0156	0.0039	0.0251	0.1076	0.085	0.094	0.1154	0.0673	0.0744	0.0427	0.0614	0.2733	0.3128	0.2608	0.2889	0.25	0.241	0.2669	0.3134
86.916	0.0497	0.019	0.0518	0.0416	0.1825	0.1392	0.1453	0.1473	0.0113	0.0159	0.0046	0.0247	0.107	0.0848	0.0944	0.1104	0.0674	0.0748	0.0434	0.0611	0.272	0.3125	0.2609	0.2889	0.2499	0.2418	0.2652	0.3139
87.168	0.0484	0.0191	0.051	0.0421	0.1809	0.1399	0.1468	0.1474	0.0102	0.0159	0.0053	0.0255	0.1063	0.0847	0.0932	0.1107	0.0665	0.0748	0.0441	0.0613	0.2725	0.3124	0.2605	0.2888	0.2497	0.2412	0.2657	0.3142
87.42	0.0482	0.0185	0.0514	0.0402	0.182	0.1393	0.1487	0.1468	0.01	0.0156	0.0045	0.0252	0.1064	0.0849	0.0935	0.105	0.0668	0.0745	0.0434	0.0606	0.2727	0.3135	0.2605	0.2891	0.2499	0.2421	0.2665	0.3142
87.666	0.0488	0.019	0.051	0.0355	0.1819	0.1388	0.1477	0.1468	0.0104	0.0154	0.0045	0.0249	0.1072	0.085	0.0941	0.1174	0.0666	0.0746	0.0434	0.0615	0.273	0.3129	0.2613	0.2893	0.2495	0.2416	0.2705	0.3139
87.918	0.0492	0.0189	0.0514	0.0387	0.1823	0.1395	0.1542	0.1473	0.011	0.0156	0.0042	0.0249	0.1064	0.0844	0.0941	0.1179	0.0672	0.0737	0.0429	0.0612	0.2734	0.3142	0.2614	0.2891	0.2499	0.2423	0.2706	0.3138
88.17	0.0488	0.0186	0.0503	0.0401	0.1817	0.1396	0.1556	0.1472	0.0108	0.015	0.0042	0.0239	0.1066	0.0847	0.0932	0.1171	0.0672	0.0745	0.0427	0.0611	0.274	0.314	0.2618	0.2903	0.2504	0.2419	0.2796	0.3138
88.416	0.0489	0.019	0.051	0.0395	0.1814	0.1448	0.1558	0.148	0.0104	0.0182	0.0041	0.0241	0.1058	0.0934	0.0935	0.1171	0.0662	0.0741	0.0433	0.061	0.2726	0.3133	0.2615	0.2903	0.2403	0.2419	0.2797	0.3146
88.668	0.0484	0.0193	0.0513	0.0395	0.1818	0.1442	0.1549	0.1472	0.0104	0.0159	0.004	0.0245	0.1059	0.0871	0.0932	0.1166	0.0669	0.0743	0.0427	0.0618	0.2736	0.3139	0.2611	0.2896	0.2411	0.243	0.28	0.3145
88.92	0.0488	0.018	0.0507	0.0396	0.1817	0.1467	0.1552	0.1475	0.0112	0.0162	0.0044	0.0241	0.1065	0.0882	0.0933	0.1164	0.0669	0.0745	0.0433	0.0614	0.2739	0.3131	0.2616	0.2899	0.2443	0.2434	0.2806	0.314
89.166	0.0485	0.0187	0.0515	0.0393	0.1809	0.1453	0.1548	0.1479	0.0106	0.0159	0.0043	0.0244	0.1053	0.0873	0.0938	0.1165	0.0657	0.0737	0.0434	0.061	0.2738	0.3136	0.2623	0.2901	0.2444	0.243	0.2797	0.3146
89.418	0.0491	0.018	0.0515	0.0393	0.1829	0.1346	0.1553	0.1483	0.0099	0.0234	0.0039	0.0257	0.1054	0.0961	0.093	0.1162	0.0668	0.0749	0.043	0.0607	0.274	0.3146	0.2621	0.2915	0.2451	0.2429	0.2801	0.3111
89.67	0.0479	0.0182	0.0505	0.039	0.1816	0.14	0.1545	0.1472	0.011	0.0215	0.0037	0.025	0.1068	0.0974	0.0927	0.1161	0.0672	0.0742	0.0428	0.0601	0.2745	0.3146	0.262	0.2912	0.2437	0.2431	0.2802	0.313
89.916	0.0493	0.0187	0.0509	0.0389	0.1827	0.1409	0.1542	0.1477	0.0105	0.0218	0.0049	0.0271	0.1059	0.0974	0.0933	0.1158	0.0664	0.0743	0.0429	0.0614	0.2746	0.315	0.2625	0.2916	0.2435	0.244	0.2797	0.3159
90.168	0.0487	0.0185	0.0515	0.0389	0.1819	0.1374	0.1547	0.148	0.0101	0.0196	0.004	0.0271	0.1057	0.0981	0.0935	0.1159	0.0665	0.0738	0.0431	0.0607	0.2743	0.3141	0.2622	0.2915	0.247	0.2432	0.2804	0.3159
90.42	0.049	0.0193	0.0517	0.0385	0.1824	0.1444	0.1549	0.1476	0.0109	0.0196	0.0039	0.0262	0.1061	0.0949	0.0936	0.1156	0.0667	0.0748	0.0434	0.0613	0.2752	0.3141	0.2635	0.291	0.2431	0.2439	0.2801	0.3152
